# Supplementary material for: The Relationship Between Face Mask Use and Face-Touching Frequency in Public Areas: Naturalistic Study
Source: Interact J Med Res. 2023 May 29;12:e43308. doi: 10.2196/43308 (PMC10262021; doi:10.2196/43308)
Supplement: Multimedia Appendix 1 [file ijmr_v12i1e43308_app1.xlsx]

## Sheet: Observations
ID	ogfceprt1	Date1EXC	Date2EXC	Date	date1	date2	person	genderdicho	gender	agedicho	age	time	facetchyndicho	amntftrecode	amntft	multitch	multitchyn	secft1	secft2	secft3	touchlength	lngtchdicho	place	notes	fcetch1	fcetch2	fcetch3	fceprt1	fceprt2	fceprt3	oralactivyndicho	oralactivyn	activty_type	active	wearing_mask_style	wearing_mask_dicho	mskstyl	correct_mask_use_dicho	envmntdicho	envmnt	typmsk	PRE_1	PGR_1	COO_1	WashableMask_d1	DisposableSurgicalMask_D2	N95_d3	NeckGaiter_d4	Other_d5
1	1	44061.7	44061.7	1	2020-08-18 17:23:55	2020-08-18 17:18:00	SN	0	male	1	adult	10	1	2	2	1	1	2			Long Touch	1	1		mask			1			0	1	1		1	1	covering nose and mouth	1	1	with others		0.119201	0	0.0139676	0	0	0	0	0
2	1	44061.7	44061.7	2	2020-08-18 17:25:21	2020-08-18 17:20:00	SN	1	female	1	adult	9	1	1	1	1	1	1			Brief Touch	0	1		nose			1			0	1	1		6	0	not wearing one	0	1	with others		0.153516	0	0.0131919	0	0	0	0	0
3	10	44062.7	44062.7	3	2020-08-19 15:41:00	2020-08-19 15:38:00	SN	0	male	1	adult	10	1	1	1	1	1	4			Long Touch	1	1		forehead			10			0	1	1		6	0	not wearing one	0	1	with others		0.153516	0	0.0131919	0	0	0	0	0
4	1	44062.7	44062.7	4	2020-08-19 15:42:10	2020-08-19 15:38:00	SN	0	male	1	adult	7	1	1	1	1	1	2			Long Touch	1	1		mouth			1			0	1	1		6	0	not wearing one	0	1	with others		0.153516	0	0.0131919	0	0	0	0	0
5	1	44066.7	44061.7	5	2020-08-23 16:26:57	2020-08-18 17:09:00	SN	1	female	1	adult	240	1	2	2	2	2	2	6		Long Touch	1	3		nose	scratch eye		1	10		1	2	2	Eating	6	0	not wearing one	0	1	with others		0.463372	0	0.00474485	0	0	0	0	0
6	4	44066.7	44066	6	2020-08-23 16:36:48	2020-08-23	SN	0	male	0	child	7	1	1	1	1	1	2			Long Touch	1	3		ear			4			0	1	1		2	1	covering mouth only	0	1	with others		0.153516	0	0.0131919	0	0	0	0	0
7	1	44066.7	44066.7	7	2020-08-23 16:49:31	2020-08-23 16:45:00	SN	0	male	1	adult	17	1	1	1	1	1	4			Long Touch	1	2		mouth			1			0	1	1		6	0	not wearing one	0	1	with others		0.153516	0	0.0131919	0	0	0	0	0
8	1	44066.7	44066.7	8	2020-08-23 16:50:27	2020-08-23 16:48:00	SN	1	female	1	adult	11	1	1	1	1	1	1			Brief Touch	0	2		mouth			1			0	1	1		6	0	not wearing one	0	1	with others		0.153516	0	0.0131919	0	0	0	0	0
9	1	44066.7	44066.7	9	2020-08-23 16:59:35	2020-08-23 16:56:00	SN	1	female	1	adult	75	1	3	3	2	2	2	1	1	Long Touch	1	2		nose	scratch eye		1	10		0	1	1		6	0	not wearing one	0	1	with others		0.153516	0	0.0131919	0	0	0	0	0
10		44070.7	43339.7	10	2020-08-27 16:21:59	2018-08-27 16:19:00	SN	0	male	1	adult	78	0	0		3	1				Missing	0	2								1	2	3	Smoking Cigarette or Cigar	6	0	not wearing one	0	0	by themselves		0.463372	0	0.144999	0	0	0	0	0
11	5	44070.7	44070.7	11	2020-08-27 16:29:22	2020-08-27 16:25:00	SN	1	female	1	adult	13	1	6	6	2	2	1	1	1	Brief Touch	0	5		forehead			5	10		0	1	1		1	1	covering nose and mouth	1	1	with others		0.119201	0	0.0139676	0	0	0	0	0
12	1	44070.7	44066.7	12	2020-08-27 17:03:15	2020-08-23 16:30:00	SN	0	male	1	adult	193	1	1	1	1	1	2			Long Touch	1	3		mouth			1			1	2	3	Smoking Cigarette or Cigar	6	0	not wearing one	0	0	by themselves		0.463372	0	0.00474485	0	0	0	0	0
13	1	44074.7	44074.7	13	2020-08-31 16:57:22	2020-08-31 16:47:00	SN	0	male	1	adult	16	1	3	3	2	2	2	1	4	Long Touch	1	3		mask	mouth		1			1	2	4	Drinking from a cup	6	0	not wearing one	0	1	with others		0.463372	0	0.00474485	0	0	0	0	0
14	5	44074.7	44074.7	14	2020-08-31 16:59:27	2020-08-31 16:47:00	SN	0	male	0	child	16	1	2	2	2	2	8	4		Long Touch	1	3		ear	forehead		5	9		0	1	1		6	0	not wearing one	0	1	with others		0.153516	0	0.0131919	0	0	0	0	0
15	8	44074.7	44074.7	15	2020-08-31 17:01:07	2020-08-31 16:47:00	SN	1	female	1	adult	68	1	3	3	2	2	3	3	3	Long Touch	1	3		mouth	cheek		8	6	10	0	1	1		6	0	not wearing one	0	1	with others		0.153516	0	0.0131919	0	0	0	0	0
16	1	44074.7	44074.7	16	2020-08-31 17:01:53	2020-08-31 16:47:00	SN	1	female	1	adult	68	1	1	1	1	1	3			Long Touch	1	3		mask			1			0	1	1		3	1	chin strap	0	1	with others		0.153516	0	0.0131919	0	0	0	0	0
17	1	44074.7	44074.7	17	2020-08-31 17:08:14	2020-08-31 17:03:00	SN	1	female	1	adult	7	1	1	1	1	1	3			Long Touch	1	3		mask			1			0	1	1		1	1	covering nose and mouth	1	1	with others		0.119201	0	0.0139676	0	0	0	0	0
18	10	44074.7	44074.7	18	2020-08-31 17:13:58	2020-08-31 17:03:00	SN	1	female	1	adult	126	1	2	2	2	2	1	2		Brief Touch	0	3		nose	forehead		10	3		0	1	1		3	1	chin strap	0	1	with others		0.153516	0	0.0131919	0	0	0	0	0
19	1	44074.7	44074.7	19	2020-08-31 17:15:18	2020-08-31 17:03:00	SN	0	male	1	adult	126	1	3	3	2	2	2	3	1	Long Touch	1	3		mask	eye		1	5	10	0	1	1		1	1	covering nose and mouth	1	1	with others		0.119201	0	0.0139676	0	0	0	0	0
20	1	44074.7	44074.7	20	2020-08-31 17:18:12	2020-08-31 17:03:00	SN	1	female	1	adult	7	1	2	2	2	2	3	1		Long Touch	1	3		mask	forehead		1	10		0	1	1		3	1	chin strap	0	1	with others		0.153516	0	0.0131919	0	0	0	0	0
21	1	44082	44081.7	21	2020-09-07 23:38:00	2020-09-07 16:40:00	SN	1	female	1	adult	19	1	2	2	2	2	1	1		Brief Touch	0	3		mask			1			0	1	1		4	1	taking on/off	0	1	with others		0.153516	0	0.0131919	0	0	0	0	0
22	1	44082	44081.7	22	2020-09-07 23:41:24	2020-09-07 16:34:00	SN	1	female	1	adult	17	1	1	1	1	1	5			Long Touch	1	1		mask			1			0	1	1		1	1	covering nose and mouth	1	1	with others		0.119201	0	0.0139676	0	0	0	0	0
23	1	44082	44081.7	23	2020-09-07 23:43:55	2020-09-07 16:34:00	SN	1	female	1	adult	12	1	3	3	2	2	1	2	3	Brief Touch	0	1		mask			1			0	1	1		1	1	covering nose and mouth	1	1	with others		0.119201	0	0.0139676	0	0	0	0	0
24	8	44100.9	44100.9	24	2020-09-26 21:48:13	9/26/2020 9:27 Pacific	DR	1	female	1	adult	14	1	1	1	1	1	5			Long Touch	1	3		mask	nose		8			0	1	1		1	1	covering nose and mouth	1	1	with others		0.119201	0	0.0139676	0	0	0	0	0
25	1	44103.7	44103.7	25	2020-09-29 16:13:30	2020-09-29 16:06:00	SN	1	female	1	adult	65	1	1	1	1	1	2			Long Touch	1	2		mask			1			0	1	1		1	1	covering nose and mouth	1	1	with others		0.119201	0	0.0139676	0	0	0	0	0
26	8	44103.7	44103.7	26	2020-09-29 16:15:02	2020-09-29 16:06:00	SN	1	female	1	adult	15	1	1	1	1	1	2			Long Touch	1	2		mask			8			0	1	1		1	1	covering nose and mouth	1	1	with others		0.119201	0	0.0139676	0	0	0	0	0
27	1	44103.7		27	2020-09-29 16:16:48		SN	1	female	1	adult	24	1	1	1	1	1	7			Long Touch	1	2		mask			1			0	1	1		1	1	covering nose and mouth	1	1	with others		0.119201	0	0.0139676	0	0	0	0	0
28	1	44103.7	44056.6	28	2020-09-29 16:22:36	2020-08-13 15:25:00	SN	1	female	1	adult	284	1	4	4	2	2	3	5	3	Long Touch	1	3		nose	forehead		1	10		0	1	1		6	0	not wearing one	0	1	with others		0.153516	0	0.0131919	0	0	0	0	0
29	1	44103.7	44056.6	29	2020-09-29 16:25:47	2020-08-13 15:25:00	SN	0	male	1	adult	55	1	1	1	1	1	1			Brief Touch	0	3		nose			1			1	2	2	Eating	3	1	chin strap	0	1	with others		0.463372	0	0.00474485	0	0	0	0	0
30	1	44103.7	44103.7	30	2020-09-29 16:34:48	2020-09-29 16:28:00	SN	0	male	1	adult	18	1	2	2	2	2	10	1		Long Touch	1	4		mask			1			0	1	1		4	1	taking on/off	0	0	by themselves		0.153516	0	0.0131919	0	0	0	0	0
31	8	44103.7	44103.7	31	2020-09-29 16:41:28	2020-09-29 16:37:00	SN	1	female	1	adult	11	1	1	1	1	1	3			Long Touch	1	4		ear			8			0	1	1		6	0	not wearing one	0	0	by themselves		0.153516	0	0.0131919	0	0	0	0	0
32	1	44103.7	44103.7	32	2020-09-29 16:55:52	2020-09-29 16:42:00	SN	0	male	1	adult	9	1	1	1	1	1	4			Long Touch	1	2		mask			1			0	1	1		4	1	taking on/off	0	0	by themselves		0.153516	0	0.0131919	0	0	0	0	0
33	1	44103.7	44103.7	33	2020-09-29 16:57:17	2020-09-29 16:42:00	SN	1	female	1	adult	215	1	1	1	1	1	1			Brief Touch	0	2		nose			1			0	1	1		1	1	covering nose and mouth	1	1	with others		0.119201	0	0.0139676	0	0	0	0	0
34	8	44103.7	44103.7	34	2020-09-29 16:59:08	2020-09-29 16:42:00	SN	1	female	1	adult	10	1	2	2	2	2	1	1		Brief Touch	0	2		cheek			8			0	1	1		6	0	not wearing one	0	1	with others		0.153516	0	0.0131919	0	0	0	0	0
35	1	44104.7	44104.7	35	2020-09-30 17:36:28	2020-09-30 17:31:00	SN	1	female	1	adult	144	1	1	1	1	1	2			Long Touch	1	2		mouth			1			1	2	3	Smoking Cigarette or Cigar	6	0	not wearing one	0	1	with others		0.463372	0	0.00474485	0	0	0	0	0
36	1	44104.7	44104.7	36	2020-09-30 17:37:35	2020-09-30 17:31:00	SN	1	female	1	adult	144	1	2	2	2	2	1	1		Brief Touch	0	2		mouth			1			1	2	3	Smoking Cigarette or Cigar	6	0	not wearing one	0	1	with others		0.463372	0	0.00474485	0	0	0	0	0
37	1	44104.7	44104.7	37	2020-09-30 17:38:36	2020-09-30 17:31:00	SN	1	female	1	adult	144	1	3	3	2	2	1	1	1	Brief Touch	0	2		mouth			1			1	2	3	Smoking Cigarette or Cigar	6	0	not wearing one	0	1	with others		0.463372	0	0.00474485	0	0	0	0	0
38	1	44104.7	44104.7	38	2020-09-30 17:48:30	2020-09-30 17:40:00	SN	0	male	1	adult	112	1	3	3	2	2	2	1	6	Long Touch	1	4		nose	mouth		1	10		0	1	1		6	0	not wearing one	0	1	with others		0.153516	0	0.0131919	0	0	0	0	0
39	1	44104.7	44104.7	39	2020-09-30 17:51:14	2020-09-30 17:40:00	SN	0	male	1	adult	54	1	3	3	2	2	3	2	1	Long Touch	1	4		mask	ear		1	8		0	1	1		1	1	covering nose and mouth	1	1	with others		0.119201	0	0.0139676	0	0	0	0	0
40	1	44105.9	44105.4	40	2020-10-01 22:05:42	2020-10-01 09:57:00	DR	0	male	1	adult	16	1	1	1	1	1	1			Brief Touch	0	3		nose			1			0	1	1		6	0	not wearing one	0	0	by themselves		0.153516	0	0.0131919	0	0	0	0	0
41	1	44105.9	44105.4	41	2020-10-01 22:23:32	2020-10-01 09:57:00	DR	0	male	1	adult	11	1	1	1	1	1	2			Long Touch	1	3		nose	chin		1	7		0	1	1		1	1	covering nose and mouth	1	0	by themselves		0.119201	0	0.0139676	0	0	0	0	0
42		44107	44106.5	42	2020-10-02 23:59:22	2020-10-02 12:48:00	DR	0	male	1	adult	24	0	0		3	1				Missing	0	3								1	2	3	Smoking Cigarette or Cigar	3	1	chin strap	0	0	by themselves		0.463372	0	0.144999	0	0	0	0	0
43	10	44107	44107	43	2020-10-03 00:01:53	2020-10-02 23:58:00	DR	0	male	1	adult	11	1	1	1	1	1	2			Long Touch	1	3		forehead			10			0	1	1		1	1	covering nose and mouth	1	1	with others		0.119201	0	0.0139676	0	0	0	0	0
44	1	44107.5	44107.5	44	2020-10-03 11:04:21	2020-10-03 10:56:00	DR	0	male	1	adult	8	1	1	1	1	1	6			Long Touch	1	3		mask			1	9		0	1	1		1	1	covering nose and mouth	1	1	with others		0.119201	0	0.0139676	0	0	0	0	0
45	1	44107.5	44107.5	45	2020-10-03 11:07:31	2020-10-03 10:56:00	DR	0	male	1	adult	8	1	1	1	1	1	6			Long Touch	1	3		mask			1	9		0	1	1		1	1	covering nose and mouth	1	1	with others		0.119201	0	0.0139676	0	0	0	0	0
46	1	44107.5	44107.5	46	2020-10-03 11:09:59	2020-10-03 10:56:00	DR	0	male	1	adult	8	1	1	1	1	1	1			Brief Touch	0	3		mask			1			0	1	1		4	1	taking on/off	0	1	with others		0.153516	0	0.0131919	0	0	0	0	0
47	1	44107.5	44107.5	47	2020-10-03 11:26:10	2020-10-03 11:17:00	DR	0	male	1	adult	12	1	1	1	1	1	2			Long Touch	1	2		mask			1			1	2	4	Drinking from a cup	4	1	taking on/off	0	1	with others		0.463372	0	0.00474485	0	0	0	0	0
48	5	44107.5	44107.5	48	2020-10-03 11:31:13	2020-10-03 11:17:00	DR	0	male	1	adult	22	1	1	1	1	1	3			Long Touch	1	2		forehead			5			0	1	1		3	1	chin strap	0	0	by themselves		0.153516	0	0.0131919	0	0	0	0	0
49	1	44107.5	44107.5	49	2020-10-03 11:38:55	2020-10-03 11:17:00	DR	1	female	0	child	8	1	1	1	1	1	3			Long Touch	1	2		mouth			1			1	2	4	Drinking from a cup	6	0	not wearing one	0	1	with others		0.463372	0	0.00474485	0	0	0	0	0
50	10	44107.5	44107.5	50	2020-10-03 11:49:53	2020-10-03 11:17:00	DR	1	female	1	adult	36	1	1	1	1	1	2			Long Touch	1	2		temple			10			1	2	4	Drinking from a cup	6	0	not wearing one	0	1	with others		0.463372	0	0.00474485	0	0	0	0	0
51	5	44107.5	44107.5	51	2020-10-03 11:57:11	2020-10-03 11:17:00	DR	1	female	1	adult	39	1	2	2	2	2	2	2		Long Touch	1	2		forehead			5	10		1	2	4	Drinking from a cup	6	0	not wearing one	0	1	with others		0.463372	0	0.00474485	0	0	0	0	0
52	1	44110	44109	52	2020-10-05 23:13:29	2020-10-04 23:04:00	DR	0	male	1	adult	13	1	1	1	1	1	2			Long Touch	1	3		mask			1			0	1	1		1	1	covering nose and mouth	1	0	by themselves		0.119201	0	0.0139676	0	0	0	0	0
53	1	44110	44109	53	2020-10-05 23:18:35	2020-10-04 23:04:00	DR	0	male	1	adult	11	1	2	2	2	2	4			Long Touch	1	3		chin			1			1	2	4	Drinking from a cup	6	0	not wearing one	0	1	with others	6	0.463372	0	0.00474485	0	0	0	0	0
54	1	44110	44109	54	2020-10-05 23:24:45	2020-10-04 23:04:00	DR	1	female	1	adult	10	1	1	1	1	1	5			Long Touch	1	3		mouth			1			0	1	1		6	0	not wearing one	0	1	with others	6	0.153516	0	0.0131919	0	0	0	0	0
55	1	44111.7	44111.7	55	2020-10-07 16:39:17	2020-10-07 16:31:00	SN	0	male	1	adult	171	1	14	14	2	2	2	2	1	Long Touch	1	4		mask	nose		1	10	7	0	1	1		1	1	covering nose and mouth	1	1	with others	1	0.119201	0	0.0139676	1	0	0	0	0
56	1	44111.7	44111.7	56	2020-10-07 16:42:34	2020-10-07 16:31:00	SN	0	male	1	adult	171	1	3	3	2	2	2	1	1	Long Touch	1	4		mouth			1			1	2	3	Smoking Cigarette or Cigar	6	0	not wearing one	0	1	with others	6	0.463372	0	0.00474485	0	0	0	0	0
57	1	44111.7	44111.7	57	2020-10-07 16:44:07	2020-10-07 16:31:00	SN	1	female	1	adult	171	1	1	1	1	1	1			Brief Touch	0	4		mouth			1			1	2	4	Drinking from a cup	6	0	not wearing one	0	1	with others	6	0.463372	0	0.00474485	0	0	0	0	0
58	10	44111.7	44111.7	58	2020-10-07 16:47:05	2020-10-07 16:31:00	SN	0	male	1	adult	148	1	2	2	2	2	1	2		Brief Touch	0	4		forehead	forehead		10			0	1	1		3	1	chin strap	0	1	with others	1	0.153516	0	0.0131919	1	0	0	0	0
59	1	44111.7	44111.7	59	2020-10-07 16:50:20	2020-10-07 16:31:00	SN	0	male	1	adult	131	1	4	4	2	2	1	1	1	Brief Touch	0	4		mask	forehead		1	10		0	1	1		6	0	not wearing one	0	1	with others	2	0.153516	0	0.0131919	0	1	0	0	0
60	1	44111.7	44111.7	60	2020-10-07 16:54:43	2020-10-07 16:31:00	SN	1	female	1	adult	87	1	3	3	2	2	3	3	2	Long Touch	1	4		mask			1			0	1	1		6	0	not wearing one	0	1	with others	2	0.153516	0	0.0131919	0	1	0	0	0
61	8	44114.9	44114.9	61	2020-10-10 20:43:12	2020-10-10 20:33:00	DR	1	female	1	adult	15	1	1	1	1	1	15			Long Touch	1	3		cheek			8			0	1	1		3	1	chin strap	0	1	with others	2	0.153516	0	0.0131919	0	1	0	0	0
62	8	44114.9	44114.9	62	2020-10-10 20:49:31	2020-10-10 20:33:00	DR	1	female	1	adult	8	1	1	1	1	1	1			Brief Touch	0	3		mask			8			0	1	1		2	1	covering mouth only	0	1	with others	1	0.153516	0	0.0131919	1	0	0	0	0
63		44114.9	44114.9	63	2020-10-10 20:56:16	2020-10-10 20:33:00	DR	1	female	1	adult	19	0	0		3	1				Missing	0	3								0	1	1		1	1	covering nose and mouth	1	1	with others	1	0.119201	0	0.00124499	1	0	0	0	0
64	1	44114.9	44114.9	64	2020-10-10 22:30:05	2020-10-10 22:26:00	DR	0	male	1	adult	16	1	2	2	2	2	1	1		Brief Touch	0	3		mask			1	6		1	2	4	Drinking from a cup	6	0	not wearing one	0	1	with others	2	0.463372	0	0.00474485	0	1	0	0	0
65		44114.9	44114.9	65	2020-10-10 22:35:11	2020-10-10 22:26:00	DR	0	male	1	adult		0	0		3	1				Missing	1	3								0	1	1		6	0	not wearing one	0	1	with others	1	0.153516	0	0.00170701	1	0	0	0	0
66	1	44114.9	44114.9	66	2020-10-10 22:42:07	2020-10-10 22:26:00	DR	1	female	1	adult	30	1	1	1	2	2	3	2	1	Long Touch	1	3		mask	mouth		1	8		0	1	1		3	1	chin strap	0	1	with others	1	0.153516	0	0.0131919	1	0	0	0	0
67	8	44115.8	44115.8	67	2020-10-11 18:26:03	2020-10-11 18:15:00	DR	0	male	1	adult	12	1	1	1	1	1	12			Long Touch	1	3		cheek			8	9		0	1	1		1	1	covering nose and mouth	1	0	by themselves	3	0.119201	0	0.0139676	0	0	1	0	0
68	10	44115.8	44115.8	68	2020-10-11 18:29:09	2020-10-11 18:15:00	DR	1	female	1	adult	16	1	1	1	1	1	2			Long Touch	1	3		forehead			10			0	1	1		1	1	covering nose and mouth	1	1	with others	2	0.119201	0	0.0139676	0	1	0	0	0
69	10	44115.8	44115.8	69	2020-10-11 18:32:22	2020-10-11 18:15:00	DR	1	female	1	adult	20	1	2	2	2	2				Missing	0	3		adjust hair			10			0	1	1		1	1	covering nose and mouth	1	1	with others	2	0.119201	0	0.0139676	0	1	0	0	0
70	1	44115.8	44115.8	70	2020-10-11 18:37:43	2020-10-11 18:15:00	DR	0	male	1	adult	9	1	1	1	1	1	1			Brief Touch	0	3		mask			1			0	1	1		1	1	covering nose and mouth	1	1	with others	1	0.119201	0	0.0139676	1	0	0	0	0
71	1	44123.7	44117.7	71	2020-10-19 15:59:05	2020-10-13 16:48:00	SN	1	female	1	adult	121	1	6	6	2	2	5	1	1	Long Touch	1	3		nose	forehead		1	8	10	1	2	4	Drinking from a cup	6	0	not wearing one	0	1	with others	6	0.463372	0	0.00474485	0	0	0	0	0
72	8	44123.7	44117.7	72	2020-10-19 16:02:08	2020-10-13 16:48:00	SN	0	male	1	adult	121	1	8	8	2	2	5	3	2	Long Touch	1	3		forehead	cheek		8	10		1	2	4	Drinking from a cup	6	0	not wearing one	0	1	with others	6	0.463372	0	0.00474485	0	0	0	0	0
73	4	44133.6	44133.6	73	2020-10-29 15:00:31	2020-10-29 14:59:00	DR	1	female	1	adult	48	1	2	2	2	2	2	4		Long Touch	1	2		adjust hair	cheek		4	9		0	1	1		6	0	not wearing one	0	1	with others	6	0.153516	0	0.0131919	0	0	0	0	0
74	1	44133.6	44133.6	74	2020-10-29 15:03:55	2020-10-29 14:59:00	DR	0	male	1	adult	21	1	1	1	1	1	1			Brief Touch	0	2		mouth			1	6		1	2	3	Smoking Cigarette or Cigar	6	0	not wearing one	0	1	with others	6	0.463372	0	0.00474485	0	0	0	0	0
75	1	44133.6	44133.6	75	2020-10-29 15:17:02	2020-10-29 14:59:00	DR	0	male	1	adult	25	1	1	1	1	1	2			Long Touch	1	2		mouth	mouth		1	6		0	1	1		6	0	not wearing one	0	1	with others	6	0.153516	0	0.0131919	0	0	0	0	0
76	1	44133.6	44133.6	76	2020-10-29 15:17:59	2020-10-29 14:59:00	DR	0	male	1	adult	25	1	1	1	1	1	4			Long Touch	1	2		mouth	mouth		1	6		0	1	1		6	0	not wearing one	0	1	with others	6	0.153516	0	0.0131919	0	0	0	0	0
77	4	44133.6	44133.6	77	2020-10-29 15:20:51	2020-10-29 14:59:00	DR	1	female	1	adult	12	1	1	1	1	1	2			Long Touch	1	2		cheek			4	9	10	0	1	1		1	1	covering nose and mouth	1	1	with others	1	0.119201	0	0.0139676	1	0	0	0	0
78	1	44133.7	44117.7	78	2020-10-29 15:40:44	2020-10-13 16:52:00	SN	0	male	1	adult	19	1	1	1	1	1	4			Long Touch	1	2		mouth			1			1	2	5	Vaping	6	0	not wearing one	0	1	with others	6	0.463372	0	0.00474485	0	0	0	0	0
79	10	44133.7	44117.7	79	2020-10-29 15:42:38	2020-10-13 16:52:00	SN	0	male	1	adult	16	1	1	1	1	1	1			Brief Touch	0	2		forehead			10			0	1	1		1	1	covering nose and mouth	1	1	with others	1	0.119201	0	0.0139676	1	0	0	0	0
80	5	44133.7	44133.6	80	2020-10-29 15:51:20	2020-10-29 14:59:00	DR	1	female	1	adult	17	1	1	1	1	1	3			Long Touch	1	2		adjust hair			5	10		0	1	1		1	1	covering nose and mouth	1	1	with others	1	0.119201	0	0.0139676	1	0	0	0	0
81	1	44135.4	44135.4	81	2020-10-31 09:51:55	2020-10-31 09:37:00	DR	1	female	1	adult	20	1	1	1	1	1	1			Brief Touch	0	2		nose			1			0	1	1		3	1	chin strap	0	1	with others	1	0.153516	0	0.0131919	1	0	0	0	0
82	10	44135.4	44135.4	82	2020-10-31 09:55:16	2020-10-31 09:37:00	DR	1	female	1	adult	8	1	1	1	1	1	1			Brief Touch	0	2		forehead	forehead		10			0	1	1		1	1	covering nose and mouth	1	1	with others	1	0.119201	0	0.0139676	1	0	0	0	0
83	1	44135.4	44135.4	83	2020-10-31 09:58:59	2020-10-31 09:37:00	DR	1	female	1	adult	7	1	2	2	2	2	1	1		Brief Touch	0	2		nose			1	9	10	0	1	1		1	1	covering nose and mouth	1	1	with others	1	0.119201	0	0.0139676	1	0	0	0	0
84	8	44135.4	44135.4	84	2020-10-31 10:02:51	2020-10-31 09:37:00	DR	1	female	1	adult	15	1	1	1	1	1	1			Brief Touch	0	2		cheek			8			0	1	1		2	1	covering mouth only	0	1	with others	1	0.153516	0	0.0131919	1	0	0	0	0
85	1	44135.4	44135.4	85	2020-10-31 10:09:10	2020-10-31 09:37:00	DR	0	male	1	adult	7	1	1	1	1	1	2			Long Touch	1	2		mask	nose		1			0	1	1		1	1	covering nose and mouth	1	1	with others	1	0.119201	0	0.0139676	1	0	0	0	0
86	1	44135.4	44135.4	86	2020-10-31 10:13:19	2020-10-31 09:37:00	DR	0	male	1	adult	11	1	1	1	1	1	1			Brief Touch	0	2		nose			1			0	1	1		6	0	not wearing one	0	1	with others	6	0.153516	0	0.0131919	0	0	0	0	0
87	1	44135.4	44135.4	87	2020-10-31 10:26:01	2020-10-31 09:37:00	DR	1	female	1	adult	11	1	1	1	1	1	1			Brief Touch	0	2		mask	nose		1			0	1	1		1	1	covering nose and mouth	1	1	with others	1	0.119201	0	0.0139676	1	0	0	0	0
88	8	44135.4	44135.4	88	2020-10-31 10:47:52	2020-10-31 10:38:00	DR	1	female	1	adult	13	1	1	1	1	1	2			Long Touch	1	2		cheek			8			0	1	1		1	1	covering nose and mouth	1	1	with others	1	0.119201	0	0.0139676	1	0	0	0	0
89	1	44135.5	44135.4	89	2020-10-31 10:52:37	2020-10-31 10:38:00	DR	0	male	1	adult	12	1	1	1	1	1	2			Long Touch	1	2		nose			1			0	1	1		1	1	covering nose and mouth	1	0	by themselves	2	0.119201	0	0.0139676	0	1	0	0	0
90	1	44135.5	44135.4	90	2020-10-31 10:55:52	2020-10-31 10:38:00	DR	0	male	1	adult	11	1	1	1	1	1				Missing	0	2		mouth			1			1	2	3	Smoking Cigarette or Cigar	6	0	not wearing one	0	1	with others	6	0.463372	0	0.00474485	0	0	0	0	0
91	1	44142.7	44142.7	91	2020-11-07 16:38:34	2020-11-07 16:16:00	DR	0	male	1	adult	13	1	1	1	1	1	2			Long Touch	1	3		chin			1			0	1	1		1	1	covering nose and mouth	1	1	with others	1	0.119201	0	0.0139676	1	0	0	0	0
92	1	44142.7	44142.7	92	2020-11-07 16:43:54	2020-11-07 16:16:00	DR	0	male	1	adult	9	1	2	2	2	2	2	3		Long Touch	1	3		nose			1			0	1	1		3	1	chin strap	0	0	by themselves	2	0.153516	0	0.0131919	0	1	0	0	0
93	1	44142.7	44142.7	93	2020-11-07 16:47:10	2020-11-07 16:16:00	DR	0	male	1	adult	16	1	1	1	1	1	2			Long Touch	1	3		nose			1			0	1	1		1	1	covering nose and mouth	1	0	by themselves	4	0.119201	0	0.0139676	0	0	0	1	0
94	1	44142.7	44142.7	94	2020-11-07 17:00:07	2020-11-07 16:16:00	DR	0	male	1	adult	24	1	1	1	1	1	4			Long Touch	1	3		mouth			1			0	1	1		2	1	covering mouth only	0	1	with others	1	0.153516	0	0.0131919	1	0	0	0	0
95	1	44142.7	44142.7	95	2020-11-07 17:04:41	2020-11-07 16:16:00	DR	0	male	1	adult	12	1	1	1	1	1	3			Long Touch	1	3		mouth			1			1	2	5	Vaping	6	0	not wearing one	0	1	with others	6	0.463372	0	0.00474485	0	0	0	0	0
96	1	44145.7	44145.7	96	2020-11-10 15:59:25	2020-11-10 15:36:00	SN	0	male	0	child	139	1	5	5	2	2	3	4	2	Long Touch	1	3		mask			1			1	2	4	Drinking from a cup	3	1	chin strap	0	1	with others	1	0.463372	0	0.00474485	1	0	0	0	0
97	1	44145.7	44145.7	97	2020-11-10 16:02:22	2020-11-10 15:36:00	SN	0	male	1	adult	139	1	3	3	2	2	3	3	1	Long Touch	1	3		mask	ear		1	8		0	1	1		1	1	covering nose and mouth	1	0	by themselves	2	0.119201	0	0.0139676	0	1	0	0	0
98	1	44145.7	44145.7	98	2020-11-10 16:06:01	2020-11-10 15:36:00	SN	0	male	1	adult	82	1	1	1	1	1	1			Brief Touch	0	3		mask			1			0	1	1		4	1	taking on/off	0	1	with others	2	0.153516	0	0.0131919	0	1	0	0	0
99	1	44145.7	44145.7	99	2020-11-10 16:08:11	2020-11-10 15:44:00	SN	0	male	1	adult	47	1	1	1	1	1	3			Long Touch	1	4		nose			1			0	1	1		2	1	covering mouth only	0	1	with others	1	0.153516	0	0.0131919	1	0	0	0	0
100	1	44145.7	44145.7	100	2020-11-10 16:09:32	2020-11-10 15:44:00	SN	1	female	1	adult	47	1	1	1	1	1	2			Long Touch	1	4		nose	mouth		1			0	1	1		6	0	not wearing one	0	1	with others	6	0.153516	0	0.0131919	0	0	0	0	0
101	5	44145.7	44145.7	101	2020-11-10 16:11:19	2020-11-10 15:44:00	SN	0	male	1	adult	47	1	14	14	2	2	1	2	1	Brief Touch	0	4		forehead	forhead	2	10	10	7	0	1	1		5	1	dangling from the ear	0	1	with others	1	0.153516	0	0.0131919	1	0	0	0	0
102	1	44145.7	44145.7	102	2020-11-10 16:12:56	2020-11-10 15:44:00	SN	0	male	1	adult	10	1	2	2	2	2	2	1		Long Touch	1	4		mask			1			0	1	1		4	1	taking on/off	0	1	with others	4	0.153516	0	0.0131919	0	0	0	1	0
103	1	44145.7	44145.7	103	2020-11-10 16:14:34	2020-11-10 15:44:00	SN	0	male	1	adult	20	1	1	1	1	1	4			Long Touch	1	4		mask			1			0	1	1		1	1	covering nose and mouth	1	1	with others	1	0.119201	0	0.0139676	1	0	0	0	0
104	1	44147.7	44145.6	104	2020-11-12 15:55:56	2020-11-10 15:32:00	SN	0	male	1	adult	129	1	5	5	2	2	2	2	1	Long Touch	1	2		nose	chin		1			1	2	4	Drinking from a cup	5	1	dangling from the ear	0	1	with others	1	0.463372	0	0.00474485	1	0	0	0	0
105	1	44147.7	44145.6	105	2020-11-12 16:24:22	2020-11-10 15:32:00	SN	1	female	1	adult	132	1	2	2	2	2	3	1		Long Touch	1	2		cheek	chin		1	8		1	2	4	Drinking from a cup	6	0	not wearing one	0	1	with others	6	0.463372	0	0.00474485	0	0	0	0	0
106	10	44149.4	44149.9	106	2020-11-14 09:50:49	2020-11-14 21:42:00	DR	1	female	1	adult	23	1	1	1	1	1	1			Brief Touch	0	3		forehead			10			0	1	1		6	0	not wearing one	0	1	with others	6	0.153516	0	0.0131919	0	0	0	0	0
107	1	44149.4	44149.4	107	2020-11-14 09:56:38	2020-11-14 09:38:00	DR	1	female	0	child	9	1	2	2	2	2	1	3		Brief Touch	0	3		mask			1	6	9	0	1	1		1	1	covering nose and mouth	1	1	with others	1	0.119201	0	0.0139676	1	0	0	0	0
108	1	44149.4	44149.4	108	2020-11-14 10:15:19	2020-11-14 10:01:00	DR	0	male	1	adult	15	1	2	2	2	2	1	2		Brief Touch	0	3		scratch nose	chin		1	6		0	1	1		4	1	taking on/off	0	0	by themselves	2	0.153516	0	0.0131919	0	1	0	0	0
109	1	44149.4	44149.4	109	2020-11-14 10:27:24	2020-11-14 10:21:00	DR	1	female	1	adult	17	1	1	1	1	1	1			Brief Touch	0	3		mask	nose		1			0	1	1		1	1	covering nose and mouth	1	1	with others	2	0.119201	0	0.0139676	0	1	0	0	0
110	1	44149.4	44149.4	110	2020-11-14 10:31:17	2020-11-14 10:21:00	DR	0	male	1	adult	17	1	2	2	2	2	1	7		Brief Touch	0	3		mask	nose		1	10		0	1	1		1	1	covering nose and mouth	1	1	with others	2	0.119201	0	0.0139676	0	1	0	0	0
111	8	44156.9	44156.5	111	2020-11-21 21:42:08	2020-11-21 12:39:00	DR	0	male	1	adult	4	1	2	2	2	2	2	1		Long Touch	1	3		mask	forehead		8	10		0	1	1		1	1	covering nose and mouth	1	1	with others	2	0.119201	0	0.0139676	0	1	0	0	0
112	1	44156.9	44156.5	112	2020-11-21 21:47:03	2020-11-21 12:39:00	DR	0	male	1	adult	19	1	1	1	1	1	1			Brief Touch	0	3		mask			1			0	1	1		1	1	covering nose and mouth	1	1	with others	1	0.119201	0	0.0139676	1	0	0	0	0
113	1	44156.9	44156.5	113	2020-11-21 21:50:04	2020-11-21 12:39:00	DR	0	male	1	adult	13	1	2	2	2	2	1	1		Brief Touch	0	3		forehead	forehead		1	10		0	1	1		1	1	covering nose and mouth	1	1	with others	1	0.119201	0	0.0139676	1	0	0	0	0
114	1	44156.9	44156.5	114	2020-11-21 22:02:36	2020-11-21 12:39:00	DR	0	male	1	adult	30	1	2	2	2	2	1	1		Brief Touch	0	3		mouth			1			1	2	2	Eating	3	1	chin strap	0	1	with others	1	0.463372	0	0.00474485	1	0	0	0	0
115	1	44156.9	44156.5	115	2020-11-21 22:03:24	2020-11-21 12:39:00	DR	1	female	1	adult	30	1	1	1	1	1	1			Brief Touch	0	3		mouth			1			1	2	2	Eating	6	0	not wearing one	0	1	with others	6	0.463372	0	0.00474485	0	0	0	0	0
116	1	44156.9	44156.5	116	2020-11-21 22:14:28	2020-11-21 12:49:00	DR	0	male			61	1	6	6	2	2	1	5	3	Brief Touch	0	3		mask	nose		1	7		0	1	1		6	0	not wearing one	0	0	by themselves	2	0.153516	0	0.0131919	0	1	0	0	0
117	1	44156.9	44156.5	117	2020-11-21 22:16:08	2020-11-21 12:39:00	DR	1	female	1	adult	8	1	2	2	2	2	1	1		Brief Touch	0	3		mask			1	7		0	1	1		1	1	covering nose and mouth	1	1	with others	1	0.119201	0	0.0139676	1	0	0	0	0
118	1	44156.9	44156.5	118	2020-11-21 22:22:27	2020-11-21 12:39:00	DR	1	female	1	adult	10	1	1	1	1	1	6			Long Touch	1	3		mask	nose		1	6		0	1	1		1	1	covering nose and mouth	1	1	with others	1	0.119201	0	0.0139676	1	0	0	0	0
119	1	44156.9	44156.5	119	2020-11-21 22:32:15	2020-11-21 12:45:00	DR	1	female	1	adult	22	1	2	2	2	2	1	2		Brief Touch	0	2		mask	nose		1	7		0	1	1		1	1	covering nose and mouth	1	1	with others	1	0.119201	0	0.0139676	1	0	0	0	0
120	1	44158.7	44158.6	120	2020-11-23 16:20:52	2020-11-23 15:21:00	SN	1	female	1	adult	8	1	5	5	2	2	2	2	1	Long Touch	1	3		mask			1			0	1	1		2	1	covering mouth only	0	0	by themselves	1	0.153516	0	0.0131919	1	0	0	0	0
121	1	44158.7	44158.6	121	2020-11-23 16:24:00	2020-11-23 15:21:00	SN	1	female	1	adult	92	1	2	2	2	2	1	1		Brief Touch	0	3		mask			1			0	1	1		1	1	covering nose and mouth	1	1	with others	2	0.119201	0	0.0139676	0	1	0	0	0
122		44174.9	44105.9	122	2020-12-09 20:42:58	2020-10-01 21:57:00	DR	0	male	1	adult	5	0	0		3	1				Missing	0	3								0	1	1		1	1	covering nose and mouth	1	0	by themselves	1	0.119201	0	0.00124499	1	0	0	0	0
123		44174.9	44105.9	123	2020-12-09 20:45:04	2020-10-01 21:57:00	DR	0	male	1	adult	9	0	0		3	1				Missing	0	3								0	1	1		2	1	covering mouth only	0	0	by themselves	1	0.153516	0	0.00170701	1	0	0	0	0
124		44174.9	44105.9	124	2020-12-09 20:47:23	2020-10-01 21:57:00	DR	0	male	1	adult	15	0	0		3	1				Missing	0	3								0	1	1		6	0	not wearing one	0	0	by themselves	6	0.153516	0	0.00170701	0	0	0	0	0
125		44174.9	44105.9	125	2020-12-09 20:50:48	2020-10-01 21:57:00	DR	0	male	1	adult	6	0	0		3	1				Missing	0	3								0	1	1		1	1	covering nose and mouth	1	0	by themselves	2	0.119201	0	0.00124499	0	1	0	0	0
126		44174.9	44108	126	2020-12-09 20:59:57	2020-10-03 22:56:00	DR	0	male	1	adult	9	0	0		3	1				Missing	0	3								0	1	1		1	1	covering nose and mouth	1	1	with others	2	0.119201	0	0.00124499	0	1	0	0	0
127		44174.9	44108	127	2020-12-09 21:00:35	2020-10-03 22:56:00	DR	1	female	1	adult	9	0	0		3	1				Missing	0	3								0	1	1		1	1	covering nose and mouth	1	1	with others	2	0.119201	0	0.00124499	0	1	0	0	0
128		44174.9	44108	128	2020-12-09 21:03:31	2020-10-03 22:56:00	DR	1	female	1	adult	9	0	0		3	1				Missing	0	3								0	1	1		2	1	covering mouth only	0	1	with others	1	0.153516	0	0.00170701	1	0	0	0	0
129		44174.9	44108	129	2020-12-09 21:04:12	2020-10-03 22:56:00	DR	1	female	1	adult	9	0	0		3	1				Missing	0	3								0	1	1		2	1	covering mouth only	0	1	with others	1	0.153516	0	0.00170701	1	0	0	0	0
130		44174.9	44108	130	2020-12-09 21:05:20	2020-10-03 22:56:00	DR	0	male	1	adult	6	0	0		3	1				Missing	0	3								0	1	1		1	1	covering nose and mouth	1	1	with others	2	0.119201	0	0.00124499	0	1	0	0	0
131		44174.9	44108	131	2020-12-09 21:06:37	2020-10-03 22:56:00	DR	0	male	1	adult	7	0	0		3	1				Missing	0	3								0	1	1		1	1	covering nose and mouth	1	0	by themselves	4	0.119201	0	0.00124499	0	0	0	1	0
132		44174.9	44108	132	2020-12-09 21:08:20	2020-10-03 22:56:00	DR	1	female	1	adult	9	0	0		3	1				Missing	0	3								0	1	1		1	1	covering nose and mouth	1	1	with others	1	0.119201	0	0.00124499	1	0	0	0	0
133		44174.9	44108	133	2020-12-09 21:08:51	2020-10-03 22:56:00	DR	0	male	1	adult	9	0	0		3	1				Missing	0	3								0	1	1		1	1	covering nose and mouth	1	1	with others	1	0.119201	0	0.00124499	1	0	0	0	0
134		44174.9	44108	134	2020-12-09 21:16:14	2020-10-03 22:56:00	DR	1	female	1	adult	11	0	0		3	1				Missing	0	3								0	1	1		1	1	covering nose and mouth	1	1	with others	2	0.119201	0	0.00124499	0	1	0	0	0
135		44174.9	44108	135	2020-12-09 21:17:12	2020-10-03 22:56:00	DR	0	male	1	adult	11	0	0		3	1				Missing	0	3								0	1	1		1	1	covering nose and mouth	1	1	with others	1	0.119201	0	0.00124499	1	0	0	0	0
136		44174.9	44108	136	2020-12-09 21:18:20	2020-10-03 22:56:00	DR	0	male	1	adult	12	0	0		3	1				Missing	0	3								0	1	1		1	1	covering nose and mouth	1			1	0.119201	0	0.00124499	1	0	0	0	0
137		44174.9	44108	137	2020-12-09 21:20:45	2020-10-03 22:56:00	DR	0	male	1	adult	10	0	0		3	1				Missing	0	3								0	1	1		1	1	covering nose and mouth	1	0	by themselves	2	0.119201	0	0.00124499	0	1	0	0	0
138		44174.9	44108	138	2020-12-09 21:21:22	2020-10-03 22:56:00	DR	1	female	1	adult	11	0	0		3	1				Missing	0	3								0	1	1		1	1	covering nose and mouth	1	1	with others	1	0.119201	0	0.00124499	1	0	0	0	0
139		44174.9	44108	139	2020-12-09 21:22:42	2020-10-03 22:56:00	DR	1	female	1	adult	2	0	0		3	1				Missing	0	3								0	1	1		1	1	covering nose and mouth	1	0	by themselves	1	0.119201	0	0.00124499	1	0	0	0	0
140		44174.9	44108	140	2020-12-09 21:24:52	2020-10-03 22:56:00	DR	0	male	1	adult	7	0	0		3	1				Missing	0	3								0	1	1		6	0	not wearing one	0	0	by themselves	6	0.153516	0	0.00170701	0	0	0	0	0
141		44174.9	44107.5	141	2020-12-09 21:28:01	2020-10-03 10:56:00	DR	0	male	1	adult	6	0	0		3	1				Missing	0	3								0	1	1		2	1	covering mouth only	0	0	by themselves	1	0.153516	0	0.00170701	1	0	0	0	0
142		44174.9	44107.5	142	2020-12-09 21:30:29	2020-10-03 10:56:00	DR	1	female	1	adult	11	0	0		3	1				Missing	0	3								0	1	1					1	1	with others	1	0.119201	0	0.00124499	1	0	0	0	0
143		44174.9	44107.5	143	2020-12-09 21:31:25	2020-10-03 10:56:00	DR	0	male	1	adult	10	0	0		3	1				Missing	0	3								0	1	1		1	1	covering nose and mouth	1	1	with others	2	0.119201	0	0.00124499	0	1	0	0	0
144		44174.9	44107.5	144	2020-12-09 21:33:27	2020-10-03 10:56:00	DR	0	male	1	adult	8	0	0		3	1				Missing	0	3								0	1	1		1	1	covering nose and mouth	1	1	with others	2	0.119201	0	0.00124499	0	1	0	0	0
145	1	44182.6	44061.7	145	2020-12-17 15:24:04	2020-08-18 17:09:00	SN	0	male	1	adult	80	1	3	3	2	2	1	2	3	Brief Touch	0	3		mouth			1			1	2	3	Smoking Cigarette or Cigar	6	0	not wearing one	0	1	with others	6	0.463372	0	0.00474485	0	0	0	0	0
146	1	44182.6	44061.7	146	2020-12-17 15:25:21	2020-08-18 17:18:00	SN	0	male	1	adult	80	1	4	4	2	2	1	2	2	Brief Touch	0	3		mouth			1			1	2	3	Smoking Cigarette or Cigar	6	0	not wearing one	0	1	with others	6	0.463372	0	0.00474485	0	0	0	0	0
147	1	44182.6	44062.7	147	2020-12-17 15:29:26	2020-08-19 15:38:00	SN	0	male	1	adult	7	1	1	1	1	1	2			Long Touch	1	1		mouth			1			0	1	1		6	0	not wearing one	0	1	with others	6	0.153516	0	0.0131919	0	0	0	0	0
148		44182.7	44066.7	148	2020-12-17 16:24:46	2020-08-23 16:48:00	SN	1	female	1	adult	17	0	0		3	1				Missing	0	2								0	1	1		6	0	not wearing one	0	1	with others	6	0.153516	0	0.00170701	0	0	0	0	0
149		44182.7	44066.7	149	2020-12-17 16:25:47	2020-08-23 16:48:00	SN	0	male	1	adult	17	0	0		3	1				Missing	0	2								0	1	1		6	0	not wearing one	0	1	with others	6	0.153516	0	0.00170701	0	0	0	0	0
150		44182.7	44066.7	150	2020-12-17 16:27:40	2020-08-23 16:48:00	SN	1	female	1	adult	14	0	0		3	1				Missing	0	2								0	1	1		6	0	not wearing one	0	0	by themselves	6	0.153516	0	0.00170701	0	0	0	0	0
151		44182.7	44066.7	151	2020-12-17 16:29:11	2020-08-23 16:48:00	SN	0	male	1	adult	35	0	0		3	1				Missing	0	2								0	1	1		1	1	covering nose and mouth	1	0	by themselves	3	0.119201	0	0.00124499	0	0	1	0	0
152		44182.7	44066.7	152	2020-12-17 16:30:20	2020-08-23 16:48:00	SN	0	male	1	adult	9	0	0		3	1				Missing	0	2								0	1	1		3	1	chin strap	0	1	with others	1	0.153516	0	0.00170701	1	0	0	0	0
153		44182.7	44066.7	153	2020-12-17 16:30:45	2020-08-23 16:48:00	SN	0	male	1	adult	9	0	0		3	1				Missing	0	2								0	1	1		6	0	not wearing one	0	1	with others	6	0.153516	0	0.00170701	0	0	0	0	0
154		44186.7	43339.7	154	2020-12-21 16:31:22	2018-08-27 16:19:00	SN	0	male	1	adult	15	0	0		3	1				Missing	0	2								0	1	1		3	1	chin strap	0	0	by themselves	2	0.153516	0	0.00170701	0	1	0	0	0
155		44186.7	44070.7	155	2020-12-21 16:34:34	2020-08-27 16:19:00	SN	0	male	1	adult	42	0	0		3	1				Missing	0	2								0	1	1		6	0	not wearing one	0	1	with others	6	0.153516	0	0.00170701	0	0	0	0	0
156	1	44186.7	44070.7	156	2020-12-21 16:35:47	2020-08-27 16:19:00	SN	1	female	1	adult	42	1	1	1	1	1	1			Brief Touch	0	2		chin			1			0	1	1		3	1	chin strap	0	1	with others	1	0.153516	0	0.0131919	1	0	0	0	0
157		44186.7	44070.7	157	2020-12-21 16:36:41	2020-08-27 16:19:00	SN	1	female	1	adult	42	0	0		3	1				Missing	0	2								0	1	1		2	1	covering mouth only	0	1	with others	4	0.153516	0	0.00170701	0	0	0	1	0
158		44186.7	44070.7	158	2020-12-21 16:38:35	2020-08-27 16:25:00	SN	0	male	1	adult	18	0	0		3	1				Missing	0	5								0	1	1		1	1	covering nose and mouth	1	1	with others	1	0.119201	0	0.00124499	1	0	0	0	0
159		44186.7	44070.7	159	2020-12-21 16:40:03	2020-08-27 16:25:00	SN	0	male	1	adult	12	0	0		3	1				Missing	0	5								0	1	1		6	0	not wearing one	0	1	with others	6	0.153516	0	0.00170701	0	0	0	0	0
160		44186.7	44070.7	160	2020-12-21 16:40:29	2020-08-27 16:25:00	SN	1	female	1	adult	12	0	0		3	1				Missing	0	5								0	1	1		6	0	not wearing one	0	1	with others	6	0.153516	0	0.00170701	0	0	0	0	0
161		44187.7	44074.7	161	2020-12-22 15:54:44	2020-08-31 16:47:00	SN	0	male	1	adult	56	0	0		3	1				Missing	0	3								0	1	1		6	0	not wearing one	0	1	with others	6	0.153516	0	0.00170701	0	0	0	0	0
162		44187.7	44074.7	162	2020-12-22 15:56:11	2020-08-31 16:47:00	SN	0	male	1	adult	56	0	0		3	1				Missing	0	3								0	1	1		6	0	not wearing one	0	1	with others	6	0.153516	0	0.00170701	0	0	0	0	0
163		44187.7	44074.7	163	2020-12-22 15:56:34	2020-08-31 16:47:00	SN	0	male	1	adult	52	0	0		3	1				Missing	0	3								0	1	1		6	0	not wearing one	0	1	with others	6	0.153516	0	0.00170701	0	0	0	0	0
164		44187.7	44074.7	164	2020-12-22 15:57:56	2020-08-31 17:03:00	SN	0	male	1	adult	12	0	0		3	1				Missing	0	3								0	1	1		1	1	covering nose and mouth	1	0	by themselves	2	0.119201	0	0.00124499	0	1	0	0	0
165		44187.7	44074.7	165	2020-12-22 16:00:40	2020-08-31 17:03:00	SN	0	male	1	adult	11	0	0		3	1				Missing	0	3								0	1	1		1	1	covering nose and mouth	1	1	with others	1	0.119201	0	0.00124499	1	0	0	0	0
166		44187.7	44074.7	166	2020-12-22 16:01:07	2020-08-31 17:03:00	SN	1	female	1	adult	11	0	0		3	1				Missing	0	3								0	1	1		1	1	covering nose and mouth	1	1	with others	1	0.119201	0	0.00124499	1	0	0	0	0
167		44187.7	44074.7	167	2020-12-22 16:03:09	2020-08-31 17:03:00	SN	0	male	1	adult	8	0	0		3	1				Missing	0	3								0	1	1		6	0	not wearing one	0	1	with others	6	0.153516	0	0.00170701	0	0	0	0	0
168		44187.7	44074.7	168	2020-12-22 16:03:36	2020-08-31 17:03:00	SN	1	female	1	adult	8	0	0		3	1				Missing	0	3								0	1	1		6	0	not wearing one	0	1	with others	6	0.153516	0	0.00170701	0	0	0	0	0
169		44187.7	44074.7	169	2020-12-22 16:04:35	2020-08-31 17:03:00	SN	0	male	1	adult	8	0	0		3	1				Missing	0	3								0	1	1		1	1	covering nose and mouth	1	0	by themselves	2	0.119201	0	0.00124499	0	1	0	0	0
170		44187.7	44074.7	170	2020-12-22 16:06:12	2020-08-31 17:03:00	SN	0	male	1	adult	8	0	0		3	1				Missing	0	3								0	1	1		1	1	covering nose and mouth	1	0	by themselves	2	0.119201	0	0.00124499	0	1	0	0	0
171		44187.7	44081.7	171	2020-12-22 16:07:22	2020-09-07 16:40:00	SN	1	female	1	adult	14	0	0		3	1				Missing	0	5								0	1	1		6	0	not wearing one	0	1	with others	6	0.153516	0	0.00170701	0	0	0	0	0
172	1	44187.7	44081.7	172	2020-12-22 16:11:23	2020-09-07 16:40:00	SN	0	male	1	adult	21	1	2	2	2	2	2	2		Long Touch	1	5		mask	nose		1			0	1	1		6	0	not wearing one	0	1	with others	2	0.153516	0	0.0131919	0	1	0	0	0
173		44187.7	44081.7	173	2020-12-22 16:33:58	2020-09-07 16:40:00	SN	1	female	1	adult	21	0	0		3	1				Missing	0	5								0	1	1		1	1	covering nose and mouth	1	1	with others	1	0.119201	0	0.00124499	1	0	0	0	0
174	1	44198.6	44081.7	174	2021-01-02 14:13:45	2020-09-07 16:40:00	SN	1	female	1	adult	10	1	1	1	1	1	1			Brief Touch	0	3		mask			1			0	1	1		1	1	covering nose and mouth	1	0	by themselves	1	0.119201	0	0.0139676	1	0	0	0	0
175		44198.6	44103.7	175	2021-01-02 14:16:05	2020-09-29 16:06:00	SN	1	female	1	adult	14	0	0		3	1				Missing	0	2								0	1	1		6	0	not wearing one	0	1	with others	6	0.153516	0	0.00170701	0	0	0	0	0
176		44198.6	44103.7	176	2021-01-02 14:16:28	2020-09-29 16:06:00	SN	1	female	1	adult	14	0	0		3	1				Missing	0	2								0	1	1		6	0	not wearing one	0	1	with others	6	0.153516	0	0.00170701	0	0	0	0	0
177		44198.6	44103.7	177	2021-01-02 14:19:00	2020-09-29 16:06:00	SN	0	male	1	adult	12	0	0		3	1				Missing	0	2								0	1	1		6	0	not wearing one	0	0	by themselves	6	0.153516	0	0.00170701	0	0	0	0	0
178		44198.6	44103.7	178	2021-01-02 14:21:30	2020-09-29 16:06:00	SN	1	female	1	adult	12	0	0		3	1				Missing	0	2								0	1	1		1	1	covering nose and mouth	1	1	with others	1	0.119201	0	0.00124499	1	0	0	0	0
179		44198.6	44103.7	179	2021-01-02 14:22:15	2020-09-29 16:06:00	SN	1	female	1	adult	12	0	0		3	1				Missing	0	2								0	1	1		6	0	not wearing one	0	1	with others	6	0.153516	0	0.00170701	0	0	0	0	0
180		44198.6	44103.7	180	2021-01-02 14:22:41	2020-09-29 16:06:00	SN	0	male	1	adult	13	0	0		3	1				Missing	0	2								0	1	1		6	0	not wearing one	0	1	with others	6	0.153516	0	0.00170701	0	0	0	0	0
181		44198.6	44103.7	181	2021-01-02 14:24:04	2020-09-29 16:06:00	SN	0	male	1	adult	24	0	0		3	1				Missing	0	2								0	1	1		1	1	covering nose and mouth	1	1	with others	1	0.119201	0	0.00124499	1	0	0	0	0
182		44198.6	44103.7	182	2021-01-02 14:24:41	2020-09-29 16:06:00	SN	0	male	1	adult	24	0	0		3	1				Missing	0	2								0	1	1		2	1	covering mouth only	0	1	with others	1	0.153516	0	0.00170701	1	0	0	0	0
183		44198.6	44103.7	183	2021-01-02 14:25:34	2020-09-29 16:06:00	SN	1	female	1	adult	24	0	0		3	1				Missing	0	2								0	1	1		3	1	chin strap	0	1	with others	1	0.153516	0	0.00170701	1	0	0	0	0
184		44198.6	44103.7	184	2021-01-02 14:26:49	2020-09-29 16:06:00	SN	0	male	1	adult	9	0	0		3	1				Missing	0	2								0	1	1		1	1	covering nose and mouth	1	0	by themselves	1	0.119201	0	0.00124499	1	0	0	0	0
185		44198.6	44103.7	185	2021-01-02 14:30:00	2020-09-29 16:28:00	SN	1	female	1	adult	9	0	0		3	1				Missing	0	4								0	1	1		1	1	covering nose and mouth	1	1	with others	2	0.119201	0	0.00124499	0	1	0	0	0
186		44198.6	44103.7	186	2021-01-02 14:31:51	2020-09-29 16:28:00	SN	0	male	1	adult	17	0	0		3	1				Missing	0	4								0	1	1		6	0	not wearing one	0	0	by themselves	6	0.153516	0	0.00170701	0	0	0	0	0
187		44202.6	44103.7	187	2021-01-06 13:59:29	2020-09-29 16:42:00	SN	0	male	1	adult	12	0	0		3	1				Missing	0	2								0	1	1		1	1	covering nose and mouth	1	1	with others	1	0.119201	0	0.00124499	1	0	0	0	0
188		44202.6	44103.7	188	2021-01-06 13:59:53	2020-09-29 16:42:00	SN	1	female	1	adult	12	0	0		3	1				Missing	0	2								0	1	1		1	1	covering nose and mouth	1	1	with others	1	0.119201	0	0.00124499	1	0	0	0	0
189		44202.6	44103.7	189	2021-01-06 14:03:09	2020-09-29 16:42:00	SN	0	male	1	adult	156	0	0		3	1				Missing	0	2								0	1	1		6	0	not wearing one	0	1	with others	6	0.153516	0	0.00170701	0	0	0	0	0
190		44202.6	44103.7	190	2021-01-06 14:03:59	2020-09-29 16:42:00	SN	1	female	1	adult	11	0	0		3	1				Missing	0	2								0	1	1		6	0	not wearing one	0	0	by themselves	6	0.153516	0	0.00170701	0	0	0	0	0
191		44202.6	44114.6	191	2021-01-06 14:11:22	2020-10-10 15:07:00	SN	1	female	1	adult	21	0	0		3	1				Missing	0	3								0	1	1		1	1	covering nose and mouth	1	1	with others	1	0.119201	0	0.00124499	1	0	0	0	0
192		44202.6	44114.6	192	2021-01-06 14:11:58	2020-10-10 15:07:00	SN	0	male	1	adult	21	0	0		3	1				Missing	0	3								0	1	1		3	1	chin strap	0	1	with others	1	0.153516	0	0.00170701	1	0	0	0	0
193	1	44202.6	44114.6	193	2021-01-06 14:13:49	2020-10-10 15:07:00	SN	0	male	1	adult	12	1	1	1	1	1	4			Long Touch	1	3		mask			1			0	1	1		3	1	chin strap	0	1	with others	2	0.153516	0	0.0131919	0	1	0	0	0
194	1	44202.6	44114.6	194	2021-01-06 14:14:46	2020-10-10 15:07:00	SN	0	male	1	adult	12	1	1	1	1	1	1			Brief Touch	0	3		mask			1			1	2	4	Drinking from a cup	1	1	covering nose and mouth	1	1	with others	1	0.391858	0	0.00803038	1	0	0	0	0
195	10	44202.6	44114.6	195	2021-01-06 14:17:51	2020-10-10 15:07:00	SN	0	male	1	adult	188	1	3	3	2	2	1	1	1	Brief Touch	0	3		forehead			10			0	1	1		6	0	not wearing one	0	0	by themselves	6	0.153516	0	0.0131919	0	0	0	0	0
196	1	44202.6	44114.6	196	2021-01-06 14:23:18	2020-10-10 15:07:00	SN	1	female	1	adult	188	1	2	2	2	2	1	4		Brief Touch	0	3		mouth			1	8		0	1	1		6	0	not wearing one	0	1	with others	6	0.153516	0	0.0131919	0	0	0	0	0
197		44202.6	44117.7	197	2021-01-06 15:29:07	2020-10-13 16:48:00	SN	0	male	1	adult	8	0	0		3	1				Missing	0	3								0	1	1		3	1	chin strap	0	0	by themselves	1	0.153516	0	0.00170701	1	0	0	0	0
198		44202.6	44117.7	198	2021-01-06 15:30:10	2020-10-13 16:48:00	SN	0	male	1	adult	9	0	0		3	1				Missing	0	3								0	1	1		1	1	covering nose and mouth	1	0	by themselves	3	0.119201	0	0.00124499	0	0	1	0	0
199		44202.7	44117.7	199	2021-01-06 16:05:52	2020-10-13 16:48:00	SN	0	male	1	adult	10	0	0		3	1				Missing	0	3								1	2	4	Drinking from a cup	6	0	not wearing one	0	1	with others	6	0.463372	0	0.144999	0	0	0	0	0
200		44202.7	44117.7	200	2021-01-06 16:06:34	2020-10-13 16:48:00	SN	0	male	1	adult	9	0	0		3	1				Missing	0	3								1	2	4	Drinking from a cup	6	0	not wearing one	0	1	with others	6	0.463372	0	0.144999	0	0	0	0	0
201		44202.7	44117.7	201	2021-01-06 16:09:19	2020-10-13 16:52:00	SN	1	female	1	adult	11	0	0		3	1				Missing	0	2								0	1	1		1	1	covering nose and mouth	1	1	with others	1	0.119201	0	0.00124499	1	0	0	0	0
202		44202.7	44117.7	202	2021-01-06 16:10:06	2020-10-13 16:52:00	SN	0	male	1	adult	11	0	0		3	1				Missing	0	2								0	1	1		6	0	not wearing one	0	1	with others	6	0.153516	0	0.00170701	0	0	0	0	0
203		44202.7	44117.7	203	2021-01-06 16:12:01	2020-10-13 16:52:00	SN	0	male	1	adult	18	0	0		3	1				Missing	0	2								0	1	1		1	1	covering nose and mouth	1	1	with others	1	0.119201	0	0.00124499	1	0	0	0	0
204		44202.7	44117.7	204	2021-01-06 16:12:22	2020-10-13 16:52:00	SN	1	female	1	adult	18	0	0		3	1				Missing	0	2								0	1	1		1	1	covering nose and mouth	1	1	with others	1	0.119201	0	0.00124499	1	0	0	0	0
205		44202.7	44117.7	205	2021-01-06 16:14:25	2020-10-13 16:52:00	SN	1	female	1	adult	36	0	0		3	1				Missing	0	2								1	2	4	Drinking from a cup	6	0	not wearing one	0	1	with others	6	0.463372	0	0.144999	0	0	0	0	0
206		44202.7	44117.7	206	2021-01-06 16:14:50	2020-10-13 16:52:00	SN	0	male	1	adult	36	0	0		3	1				Missing	0	2								1	2	4	Drinking from a cup	6	0	not wearing one	0	1	with others	6	0.463372	0	0.144999	0	0	0	0	0
207		44202.7	44117.7	207	2021-01-06 16:16:15	2020-10-13 16:52:00	SN	0	male	1	adult	15	0	0		3	1				Missing	0	2								0	1	1		6	0	not wearing one	0	0	by themselves	6	0.153516	0	0.00170701	0	0	0	0	0
208		44203.6	44145.7	208	2021-01-07 15:03:28	2020-11-10 15:36:00	SN	0	male	1	adult	10	0	0		3	1				Missing	0	3								0	1	1		1	1	covering nose and mouth	1	0	by themselves	1	0.119201	0	0.00124499	1	0	0	0	0
209		44203.6	44145.7	209	2021-01-07 15:05:42	2020-11-10 15:44:00	SN	0	male	1	adult	46	0	0		3	1				Missing	0	4								0	1	1		3	1	chin strap	0	1	with others	1	0.153516	0	0.00170701	1	0	0	0	0
210	1	44203.6	44145.6	210	2021-01-07 15:32:49	2020-11-10 15:32:00	SN	0	male	1	adult	96	1	1	1	1	1	2			Long Touch	1	2		mouth			1			1	2	4	Drinking from a cup	6	0	not wearing one	0	1	with others	6	0.463372	0	0.00474485	0	0	0	0	0
211		44205.9	44108	211	2021-01-09 22:35:33	2020-10-03 23:17:00	DR	0	male	1	adult	4	0	0		3	1				Missing	0	2								0	1	1		6	0	not wearing one	0	0	by themselves	6	0.153516	0	0.00170701	0	0	0	0	0
212		44205.9	44108	212	2021-01-09 22:36:50	2020-10-03 23:17:00	DR	0	male	1	adult	9	0	0		3	1				Missing	0	2								0	1	1		3	1	chin strap	0	0	by themselves	1	0.153516	0	0.00170701	1	0	0	0	0
213		44205.9	44108	213	2021-01-09 22:37:19	2020-10-03 23:17:00	DR	0	male	1	adult	9	0	0		3	1				Missing	0	2								0	1	1		1	1	covering nose and mouth	1	1	with others	2	0.119201	0	0.00124499	0	1	0	0	0
214		44205.9	44108	214	2021-01-09 22:39:08	2020-10-03 23:17:00	DR	0	male	1	adult	15	0	0		3	1				Missing	0	2								0	1	1		1	1	covering nose and mouth	1	1	with others	3	0.119201	0	0.00124499	0	0	1	0	0
215		44205.9	44107.5	215	2021-01-09 22:41:04	2020-10-03 11:17:00	DR	1	female	1	adult	15	0	0		3	1				Missing	0	2								0	1	1		1	1	covering nose and mouth	1	1	with others	2	0.119201	0	0.00124499	0	1	0	0	0
216		44205.9	44107.5	216	2021-01-09 22:42:06	2020-10-03 11:17:00	DR	0	male	1	adult	5	0	0		3	1				Missing	0	2								0	1	1		1	1	covering nose and mouth	1	0	by themselves	2	0.119201	0	0.00124499	0	1	0	0	0
217		44205.9	44107.5	217	2021-01-09 22:44:05	2020-10-03 11:17:00	DR	0	male	1	adult	9	0	0		3	1				Missing	0	2								0	1	1		6	0	not wearing one	0	1	with others	6	0.153516	0	0.00170701	0	0	0	0	0
218		44205.9	44107.5	218	2021-01-09 22:44:32	2020-10-03 11:17:00	DR	0	male	1	adult	9	0	0		3	1				Missing	0	2								0	1	1		6	0	not wearing one	0	1	with others	6	0.153516	0	0.00170701	0	0	0	0	0
219		44205.9	44107.5	219	2021-01-09 22:45:18	2020-10-03 11:17:00	DR	0	male	1	adult	9	0	0		3	1				Missing	0	2								0	1	1		6	0	not wearing one	0	1	with others	6	0.153516	0	0.00170701	0	0	0	0	0
220		44205.9	44107.5	220	2021-01-09 22:45:55	2020-10-03 11:17:00	DR	0	male	1	adult	9	0	0		3	1				Missing	0	2								0	1	1		6	0	not wearing one	0	1	with others	6	0.153516	0	0.00170701	0	0	0	0	0
221		44205.9	44107.5	221	2021-01-09 22:46:51	2020-10-03 11:17:00	DR	0	male	1	adult	9	0	0		3	1				Missing	0	2								0	1	1		6	0	not wearing one	0	1	with others	6	0.153516	0	0.00170701	0	0	0	0	0
222		44205.9	44107.5	222	2021-01-09 22:47:19	2020-10-03 11:17:00	DR	0	male	1	adult	10	0	0		3	1				Missing	0	2								0	1	1		6	0	not wearing one	0	1	with others	6	0.153516	0	0.00170701	0	0	0	0	0
223		44206	44107.5	223	2021-01-09 22:48:26	2020-10-03 11:17:00	DR	0	male	1	adult	5	0	0		3	1				Missing	0	2								0	1	1		3	1	chin strap	0	0	by themselves	2	0.153516	0	0.00170701	0	1	0	0	0
224		44206	44107.5	224	2021-01-09 22:49:05	2020-10-03 11:17:00	DR	1	female	1	adult	6	0	0		3	1				Missing	0	2								0	1	1		6	0	not wearing one	0	1	with others	6	0.153516	0	0.00170701	0	0	0	0	0
225		44206	44107.5	225	2021-01-09 22:49:50	2020-10-03 11:17:00	DR	1	female	1	adult	6	0	0		3	1				Missing	0	2								0	1	1		6	0	not wearing one	0	1	with others	6	0.153516	0	0.00170701	0	0	0	0	0
226		44206	44107.5	226	2021-01-09 22:50:13	2020-10-03 11:17:00	DR	1	female	1	adult	6	0	0		3	1				Missing	0	2								0	1	1		6	0	not wearing one	0	1	with others	6	0.153516	0	0.00170701	0	0	0	0	0
227		44206	44107.5	227	2021-01-09 22:51:45	2020-10-03 11:17:00	DR	0	male	1	adult	9	0	0		3	1				Missing	0	2								0	1	1		6	0	not wearing one	0	1	with others	6	0.153516	0	0.00170701	0	0	0	0	0
228		44206	44107.5	228	2021-01-09 22:52:26	2020-10-03 11:17:00	DR	0	male	1	adult	9	0	0		3	1				Missing	0	2								0	1	1		6	0	not wearing one	0	1	with others	6	0.153516	0	0.00170701	0	0	0	0	0
229		44206	44107.5	229	2021-01-09 22:52:53	2020-10-03 11:17:00	DR	0	male	1	adult	9	0	0		3	1				Missing	0	2								0	1	1		6	0	not wearing one	0	1	with others	6	0.153516	0	0.00170701	0	0	0	0	0
230		44206	44107.5	230	2021-01-09 22:53:23	2020-10-03 11:17:00	DR	0	male	1	adult	8	0	0		3	1				Missing	0	2								0	1	1		6	0	not wearing one	0	1	with others	6	0.153516	0	0.00170701	0	0	0	0	0
231		44206	44107.5	231	2021-01-09 22:55:07	2020-10-03 11:17:00	DR	0	male	1	adult	17	0	0		3	1				Missing	0	2								0	1	1		6	0	not wearing one	0	1	with others	6	0.153516	0	0.00170701	0	0	0	0	0
232		44206	44107.5	232	2021-01-09 22:55:47	2020-10-03 11:17:00	DR	1	female	1	adult	19	0	0		3	1				Missing	0	2								0	1	1		6	0	not wearing one	0	1	with others	6	0.153516	0	0.00170701	0	0	0	0	0
233		44206	44107.5	233	2021-01-09 22:57:36	2020-10-03 11:17:00	DR	0	male	1	adult	8	0	0		3	1				Missing	0	2								0	1	1		6	0	not wearing one	0	1	with others	6	0.153516	0	0.00170701	0	0	0	0	0
234		44206	44107.5	234	2021-01-09 22:58:18	2020-10-03 11:17:00	DR	0	male	1	adult	10	0	0		3	1				Missing	0	2								0	1	1		6	0	not wearing one	0			6	0.153516	0	0.00170701	0	0	0	0	0
235		44206	44107.5	235	2021-01-09 22:59:20	2020-10-03 11:17:00	DR	0	male	1	adult	12	0	0		3	1				Missing	0	2								0	1	1		6	0	not wearing one	0	1	with others	6	0.153516	0	0.00170701	0	0	0	0	0
236		44206	44107.5	236	2021-01-09 23:00:40	2020-10-03 11:17:00	DR	1	female	1	adult	12	0	0		3	1				Missing	0	2								0	1	1		3	1	chin strap	0	1	with others	1	0.153516	0	0.00170701	1	0	0	0	0
237		44206	44107.5	237	2021-01-09 23:01:16	2020-10-03 11:17:00	DR	1	female	1	adult	13	0	0		3	1				Missing	0	2								0	1	1		1	1	covering nose and mouth	1	1	with others	2	0.119201	0	0.00124499	0	1	0	0	0
238		44206	44109	238	2021-01-09 23:06:44	2020-10-04 23:04:00	DR	0	male	1	adult	12	0	0		3	1				Missing	0	3								0	1	1		1	1	covering nose and mouth	1	0	by themselves	2	0.119201	0	0.00124499	0	1	0	0	0
239		44206	44109	239	2021-01-09 23:08:52	2020-10-04 23:04:00	DR	0	male	1	adult	13	0	0		3	1				Missing	0	3								0	1	1		6	0	not wearing one	0	1	with others	6	0.153516	0	0.00170701	0	0	0	0	0
240		44206	44109	240	2021-01-09 23:09:57	2020-10-04 23:04:00	DR	0	male	1	adult	8	0	0		3	1				Missing	0	3								0	1	1		6	0	not wearing one	0	1	with others	6	0.153516	0	0.00170701	0	0	0	0	0
241		44206	44114.9	241	2021-01-09 23:57:06	2020-10-10 20:33:00	DR	0	male	1	adult	7	0	0		3	1				Missing	0	3								0	1	1		6	0	not wearing one	0	1	with others	6	0.153516	0	0.00170701	0	0	0	0	0
242		44206	44114.9	242	2021-01-09 23:58:12	2020-10-10 20:33:00	DR	0	male	1	adult	8	0	0		3	1				Missing	0	3								0	1	1		3	1	chin strap	0	1	with others	2	0.153516	0	0.00170701	0	1	0	0	0
243		44206	44114.9	243	2021-01-09 23:58:59	2020-10-10 20:33:00	DR	0	male	1	adult	10	0	0		3	1				Missing	0	3								0	1	1		6	0	not wearing one	0	0	by themselves	6	0.153516	0	0.00170701	0	0	0	0	0
244		44206	44114.9	244	2021-01-10 00:01:33	2020-10-10 20:33:00	DR	0	male	1	adult	8	0	0		3	1				Missing	0	3								0	1	1		2	1	covering mouth only	0	1	with others	6	0.153516	0	0.00170701	0	0	0	0	0
245		44206	44114.9	245	2021-01-10 00:02:36	2020-10-10 20:33:00	DR	0	male	1	adult	9	0	0		3	1				Missing	0	3								0	1	1		3	1	chin strap	0	1	with others	2	0.153516	0	0.00170701	0	1	0	0	0
246		44206	44114.9	246	2021-01-10 00:06:04	2020-10-10 20:33:00	DR	1	female	1	adult	8	0	0		3	1				Missing	0	3								0	1	1		3	1	chin strap	0	1	with others	1	0.153516	0	0.00170701	1	0	0	0	0
247		44206	44114.9	247	2021-01-10 00:07:43	2020-10-10 20:33:00	DR	1	female	1	adult	11	0	0		3	1				Missing	0	3								0	1	1		6	0	not wearing one	0	1	with others	6	0.153516	0	0.00170701	0	0	0	0	0
248		44206	44114.9	248	2021-01-10 00:12:29	2020-10-10 20:33:00	DR	1	female	1	adult	11	0	0		3	1				Missing	0	3								0	1	1		6	0	not wearing one	0	1	with others	6	0.153516	0	0.00170701	0	0	0	0	0
249		44206	44114.9	249	2021-01-10 00:13:19	2020-10-10 20:33:00	DR	0	male	1	adult	7	0	0		3	1				Missing	0	3								0	1	1		6	0	not wearing one	0	1	with others	6	0.153516	0	0.00170701	0	0	0	0	0
250		44206	44114.9	250	2021-01-10 00:16:18	2020-10-10 20:33:00	DR	0	male	1	adult	8	0	0		3	1				Missing	0	3								0	1	1		3	1	chin strap	0	1	with others	5	0.153516	0	0.00170701	0	0	0	0	1
251		44206	44114.9	251	2021-01-10 00:25:53	2020-10-10 22:26:00	DR	0	male	1	adult	12	0	0		3	1				Missing	0	3								0	1	1		3	1	chin strap	0	1	with others	2	0.153516	0	0.00170701	0	1	0	0	0
252		44206	44114.9	252	2021-01-10 00:26:28	2020-10-10 22:26:00	DR	1	female	1	adult	12	0	0		3	1				Missing	0	3								0	1	1		1	1	covering nose and mouth	1	1	with others	1	0.119201	0	0.00124499	1	0	0	0	0
253		44206	44114.9	253	2021-01-10 00:27:31	2020-10-10 22:26:00	DR	1	female	1	adult	12	0	0		3	1				Missing	0	3		cheek						0	1	1		3	1	chin strap	0	1	with others	2	0.153516	0	0.00170701	0	1	0	0	0
254		44206	44114.9	254	2021-01-10 00:29:26	2020-10-10 22:26:00	DR	0	male	1	adult	12	0	0		3	1				Missing	0	3								0	1	1		1	1	covering nose and mouth	1	1	with others	1	0.119201	0	0.00124499	1	0	0	0	0
255		44206	44114.9	255	2021-01-10 00:29:58	2020-10-10 22:26:00	DR	1	female	1	adult	12	0	0		3	1				Missing	0	3								0	1	1		1	1	covering nose and mouth	1	1	with others	1	0.119201	0	0.00124499	1	0	0	0	0
256		44206	44114.9	256	2021-01-10 00:31:05	2020-10-10 22:26:00	DR	1	female	1	adult	14	0	0		3	1				Missing	0	3								0	1	1		1	1	covering nose and mouth	1	1	with others	1	0.119201	0	0.00124499	1	0	0	0	0
257		44206	44114.9	257	2021-01-10 00:31:29	2020-10-10 22:26:00	DR	1	female	0	child	14	0	0		3	1				Missing	0	3								0	1	1		1	1	covering nose and mouth	1	1	with others	1	0.119201	0	0.00124499	1	0	0	0	0
258		44206	44114.9	258	2021-01-10 00:33:17	2020-10-10 22:26:00	DR	1	female	1	adult	9	0	0		3	1				Missing	0	3								0	1	1		1	1	covering nose and mouth	1	1	with others	3	0.119201	0	0.00124499	0	0	1	0	0
259		44206	44114.9	259	2021-01-10 00:34:11	2020-10-10 22:26:00	DR	0	male	1	adult	9	0	0		3	1				Missing	0	3								0	1	1		1	1	covering nose and mouth	1	1	with others	1	0.119201	0	0.00124499	1	0	0	0	0
260		44206	44114.9	260	2021-01-10 00:35:39	2020-10-10 22:26:00	DR	0	male	1	adult	9	0	0		3	1				Missing	0	3								0	1	1		1	1	covering nose and mouth	1	1	with others	1	0.119201	0	0.00124499	1	0	0	0	0
261		44206	44114.9	261	2021-01-10 00:36:38	2020-10-10 22:26:00	DR	1	female	1	adult	9	0	0		3	1				Missing	0	3								0	1	1		1	1	covering nose and mouth	1	1	with others	1	0.119201	0	0.00124499	1	0	0	0	0
262		44206	44114.9	262	2021-01-10 00:38:02	2020-10-10 22:26:00	DR	1	female	1	adult	13	0	0		3	1				Missing	0	3								0	1	1		1	1	covering nose and mouth	1	1	with others	1	0.119201	0	0.00124499	1	0	0	0	0
263		44206	44114.9	263	2021-01-10 00:39:07	2020-10-10 22:26:00	DR	0	male	1	adult	12	0	0		3	1				Missing	0	3								0	1	1		1	1	covering nose and mouth	1	1	with others	4	0.119201	0	0.00124499	0	0	0	1	0
264		44206	44114.9	264	2021-01-10 00:40:19	2020-10-10 22:26:00	DR	0	male	1	adult	10	0	0		3	1				Missing	0	3								0	1	1		6	0	not wearing one	0	0	by themselves	6	0.153516	0	0.00170701	0	0	0	0	0
265		44206	44114.9	265	2021-01-10 00:41:56	2020-10-10 22:26:00	DR	1	female	1	adult	9	0	0		3	1				Missing	0	3								0	1	1		6	0	not wearing one	0	1	with others	6	0.153516	0	0.00170701	0	0	0	0	0
266		44206	44114.9	266	2021-01-10 00:42:22	2020-10-10 22:26:00	DR	0	male	1	adult	9	0	0		3	1				Missing	0	3								0	1	1		6	0	not wearing one	0	1	with others	6	0.153516	0	0.00170701	0	0	0	0	0
267		44206	44114.9	267	2021-01-10 00:43:32	2020-10-10 22:26:00	DR	1	female	1	adult	8	0	0		3	1				Missing	0	3								0	1	1		3	1	chin strap	0	1	with others	1	0.153516	0	0.00170701	1	0	0	0	0
268		44206	44114.9	268	2021-01-10 00:45:15	2020-10-10 22:26:00	DR	0	male	1	adult	17	0	0		3	1				Missing	0	3								0	1	1		1	1	covering nose and mouth	1	1	with others	1	0.119201	0	0.00124499	1	0	0	0	0
269		44206	44114.9	269	2021-01-10 00:46:59	2020-10-10 22:26:00	DR	1	female	1	adult	9	0	0		3	1				Missing	0	3								0	1	1		6	0	not wearing one	0	0	by themselves	6	0.153516	0	0.00170701	0	0	0	0	0
270		44207.7	44158.6	270	2021-01-11 16:24:22	2020-11-23 15:21:00	SN	1	female	1	adult	12	0	0		3	1				Missing	0	3								0	1	1		2	1	covering mouth only	0	1	with others	2	0.153516	0	0.00170701	0	1	0	0	0
271		44207.7	44158.6	271	2021-01-11 16:25:29	2020-11-23 15:21:00	SN	0	male	1	adult	8	0	0		3	1				Missing	0	3								0	1	1		6	0	not wearing one	0	0	by themselves	6	0.153516	0	0.00170701	0	0	0	0	0
272		44207.7	44158.6	272	2021-01-11 16:27:08	2020-11-23 15:21:00	SN	0	male	1	adult	141	0	0		3	1				Missing	0	3								0	1	1		6	0	not wearing one	0	0	by themselves	6	0.153516	0	0.00170701	0	0	0	0	0
273		44207.7	44158.6	273	2021-01-11 16:28:36	2020-11-23 15:21:00	SN	0	male	1	adult	81	0	0		3	1				Missing	0	3								0	1	1		3	1	chin strap	0	1	with others	2	0.153516	0	0.00170701	0	1	0	0	0
274		44207.7	44158.6	274	2021-01-11 16:34:01	2020-11-23 15:13:00	SN	0	male	1	adult	8	0	0		3	1				Missing	0	2								0	1	1		1	1	covering nose and mouth	1	1	with others	1	0.119201	0	0.00124499	1	0	0	0	0
275		44207.7	44158.6	275	2021-01-11 16:36:11	2020-11-23 15:13:00	SN	1	female	1	adult	27	0	0		3	1				Missing	0	2								0	1	1		1	1	covering nose and mouth	1	1	with others	1	0.119201	0	0.00124499	1	0	0	0	0
276		44207.7	44158.6	276	2021-01-11 16:39:27	2020-11-23 15:13:00	SN	0	male	1	adult	27	0	0		3	1				Missing	0	2								0	1	1		1	1	covering nose and mouth	1	1	with others	1	0.119201	0	0.00124499	1	0	0	0	0
277		44207.7	44158.6	277	2021-01-11 16:41:00	2020-11-23 15:13:00	SN	1	female	1	adult	29	0	0		3	1				Missing	0	2								0	1	1		1	1	covering nose and mouth	1	0	by themselves	1	0.119201	0	0.00124499	1	0	0	0	0
278		44207.7	44158.6	278	2021-01-11 16:42:24	2020-11-23 15:13:00	SN	1	female	1	adult	25	0	0		3	1				Missing	0	2								0	1	1		1	1	covering nose and mouth	1	1	with others	1	0.119201	0	0.00124499	1	0	0	0	0
279		44207.7	44158.6	279	2021-01-11 16:42:47	2020-11-23 15:13:00	SN	1	female	0	child	25	0	0		3	1				Missing	0	2								0	1	1		1	1	covering nose and mouth	1	1	with others	1	0.119201	0	0.00124499	1	0	0	0	0
280	1	44207.7	44158.6	280	2021-01-11 16:44:37	2020-11-23 15:13:00	SN	1	female	1	adult	26	1	1	1	1	1	1			Brief Touch	0	2		mask			1			0	1	1		1	1	covering nose and mouth	1	1	with others	1	0.119201	0	0.0139676	1	0	0	0	0
281		44207.7	44158.6	281	2021-01-11 16:45:00	2020-11-23 15:13:00	SN	0	male	1	adult	26	0	0		3	1				Missing	0	2								0	1	1		1	1	covering nose and mouth	1	1	with others	1	0.119201	0	0.00124499	1	0	0	0	0
282		44211.9	44115.8	282	2021-01-15 21:13:42	2020-10-11 18:15:00	DR	0	male	0	child	10	0	0		3	1				Missing	0	3								0	1	1		6	0	not wearing one	0	1	with others	6	0.153516	0	0.00170701	0	0	0	0	0
283		44211.9	44115.8	283	2021-01-15 21:15:19	2020-10-11 18:15:00	DR	0	male	1	adult	9	0	0		3	1				Missing	0	3								0	1	1		3	1	chin strap	0	1	with others	1	0.153516	0	0.00170701	1	0	0	0	0
284		44211.9	44115.8	284	2021-01-15 21:17:56	2020-10-11 18:15:00	DR	1	female	1	adult	9	0	0		3	1				Missing	0	3								0	1	1		1	1	covering nose and mouth	1	1	with others	1	0.119201	0	0.00124499	1	0	0	0	0
285		44211.9	44115.8	285	2021-01-15 21:19:00	2020-10-11 18:15:00	DR	0	male	0	child	10	0	0		3	1				Missing	0	3								0	1	1		6	0	not wearing one	0	1	with others	6	0.153516	0	0.00170701	0	0	0	0	0
286		44211.9	44115.8	286	2021-01-15 21:20:20	2020-10-11 18:15:00	DR	0	male	1	adult	6	0	0		3	1				Missing	0	3								0	1	1		3	1	chin strap	0	0	by themselves	5	0.153516	0	0.00170701	0	0	0	0	1
287		44211.9	44115.8	287	2021-01-15 21:21:55	2020-10-11 18:15:00	DR	0	male	1	adult	9	0	0		3	1				Missing	0	3								0	1	1		2	1	covering mouth only	0	1	with others	1	0.153516	0	0.00170701	1	0	0	0	0
288		44211.9	44115.8	288	2021-01-15 21:22:27	2020-10-11 18:15:00	DR	1	female	1	adult	9	0	0		3	1				Missing	0	3								0	1	1		1	1	covering nose and mouth	1	1	with others	1	0.119201	0	0.00124499	1	0	0	0	0
289		44211.9	44115.8	289	2021-01-15 21:24:39	2020-10-11 18:15:00	DR	0	male	1	adult	8	0	0		3	1				Missing	0	3								0	1	1		1	1	covering nose and mouth	1	1	with others	1	0.119201	0	0.00124499	1	0	0	0	0
290		44211.9	44115.8	290	2021-01-15 21:26:16	2020-10-11 18:15:00	DR	0	male	1	adult	17	0	0		3	1				Missing	0	3								0	1	1		1	1	covering nose and mouth	1	0	by themselves	2	0.119201	0	0.00124499	0	1	0	0	0
291		44211.9	44115.8	291	2021-01-15 21:27:28	2020-10-11 18:15:00	DR	0	male	1	adult	15	0	0		3	1				Missing	0	3								0	1	1		1	1	covering nose and mouth	1	1	with others	1	0.119201	0	0.00124499	1	0	0	0	0
292		44211.9	44115.8	292	2021-01-15 21:28:39	2020-10-11 18:15:00	DR	0	male	1	adult	10	0	0		3	1				Missing	0	3								0	1	1		6	0	not wearing one	0	1	with others	6	0.153516	0	0.00170701	0	0	0	0	0
293		44211.9	44115.8	293	2021-01-15 21:29:20	2020-10-11 18:15:00	DR	0	male	1	adult	11	0	0		3	1				Missing	0	3								0	1	1		6	0	not wearing one	0	1	with others	6	0.153516	0	0.00170701	0	0	0	0	0
294		44212.4	44133.6	294	2021-01-16 10:14:53	2020-10-29 14:59:00	DR	1	female	1	adult	16	0	0		3	1				Missing	0	2								0	1	1		6	0	not wearing one	0	0	by themselves	6	0.153516	0	0.00170701	0	0	0	0	0
295		44212.4	44133.6	295	2021-01-16 10:16:54	2020-10-29 14:59:00	DR	0	male	1	adult	7	0	0		3	1				Missing	0	2								0	1	1		3	1	chin strap	0	0	by themselves	2	0.153516	0	0.00170701	0	1	0	0	0
296		44212.4	44133.6	296	2021-01-16 10:17:55	2020-10-29 14:59:00	DR	0	male	1	adult	9	0	0		3	1				Missing	0	2								0	1	1		1	1	covering nose and mouth	1	0	by themselves	2	0.119201	0	0.00124499	0	1	0	0	0
297		44212.4	44133.6	297	2021-01-16 10:20:57	2020-10-29 14:59:00	DR	1	female	1	adult	35	0	0		3	1				Missing	0	2								0	1	1		1	1	covering nose and mouth	1	0	by themselves	1	0.119201	0	0.00124499	1	0	0	0	0
298		44212.4	44133.6	298	2021-01-16 10:23:30	2020-10-29 14:59:00	DR	1	female	1	adult	25	0	0		3	1				Missing	0	2								0	1	1		6	0	not wearing one	0	1	with others	6	0.153516	0	0.00170701	0	0	0	0	0
299		44212.4	44133.6	299	2021-01-16 10:25:44	2020-10-29 14:59:00	DR	0	male	1	adult	12	0	0		3	1				Missing	0	2								0	1	1		1	1	covering nose and mouth	1	1	with others	2	0.119201	0	0.00124499	0	1	0	0	0
300		44212.4	44133.6	300	2021-01-16 10:27:02	2020-10-29 14:59:00	DR	0	male	1	adult	7	0	0		3	1				Missing	0	2								0	1	1		1	1	covering nose and mouth	1	1	with others	1	0.119201	0	0.00124499	1	0	0	0	0
301		44212.4	44133.6	301	2021-01-16 10:27:36	2020-10-29 14:59:00	DR	0	male	1	adult	7	0	0		3	1				Missing	0	2								0	1	1		6	0	not wearing one	0	1	with others	6	0.153516	0	0.00170701	0	0	0	0	0
302		44212.4	44133.6	302	2021-01-16 10:29:19	2020-10-29 14:59:00	DR	1	female	1	adult	15	0	0		3	1				Missing	0	2								0	1	1		1	1	covering nose and mouth	1	1	with others	4	0.119201	0	0.00124499	0	0	0	1	0
303		44212.4	44133.6	303	2021-01-16 10:29:54	2020-10-29 14:59:00	DR	0	male	1	adult	17	0	0		3	1				Missing	0	2								0	1	1		1	1	covering nose and mouth	1	1	with others	1	0.119201	0	0.00124499	1	0	0	0	0
304		44212.4	44133.6	304	2021-01-16 10:34:09	2020-10-29 14:59:00	DR	1	female	1	adult	15	0	0		3	1				Missing	0	2								0	1	1		6	0	not wearing one	0	1	with others	6	0.153516	0	0.00170701	0	0	0	0	0
305		44212.4	44133.6	305	2021-01-16 10:34:55	2020-10-29 14:59:00	DR	0	male	0	child	15	0	0		3	1				Missing	0	2								0	1	1		6	0	not wearing one	0	1	with others	6	0.153516	0	0.00170701	0	0	0	0	0
306		44212.4	44133.6	306	2021-01-16 10:36:09	2020-10-29 14:59:00	DR	0	male	1	adult	10	0	0		3	1				Missing	0	2								0	1	1		2	1	covering mouth only	0	1	with others	2	0.153516	0	0.00170701	0	1	0	0	0
307		44212.4	44133.6	307	2021-01-16 10:37:24	2020-10-29 14:59:00	DR	1	female	1	adult	11	0	0		3	1				Missing	0	2								0	1	1		1	1	covering nose and mouth	1	0	by themselves	2	0.119201	0	0.00124499	0	1	0	0	0
308		44212.4	44133.6	308	2021-01-16 10:38:14	2020-10-29 14:59:00	DR	1	female	1	adult	8	0	0		3	1				Missing	0	2								0	1	1		6	0	not wearing one	0	1	with others	6	0.153516	0	0.00170701	0	0	0	0	0
309		44212.4	44133.6	309	2021-01-16 10:38:41	2020-10-29 14:59:00	DR	1	female	1	adult	8	0	0		3	1				Missing	0	2								0	1	1		1	1	covering nose and mouth	1	1	with others	2	0.119201	0	0.00124499	0	1	0	0	0
310		44212.4	44133.6	310	2021-01-16 10:40:44	2020-10-29 14:59:00	DR	0	male	1	adult	12	0	0		3	1				Missing	0	2								0	1	1		1	1	covering nose and mouth	1	1	with others	2	0.119201	0	0.00124499	0	1	0	0	0
311		44212.4	44133.6	311	2021-01-16 10:41:25	2020-10-29 14:59:00	DR	1	female	1	adult	11	0	0		3	1				Missing	0	2								0	1	1		3	1	chin strap	0	1	with others	1	0.153516	0	0.00170701	1	0	0	0	0
312		44212.4	44133.6	312	2021-01-16 10:42:03	2020-10-29 14:59:00	DR	1	female	1	adult	12	0	0		3	1				Missing	0	2								0	1	1		3	1	chin strap	0	1	with others	2	0.153516	0	0.00170701	0	1	0	0	0
313		44212.4	44133.6	313	2021-01-16 10:43:37	2020-10-29 14:59:00	DR	1	female	1	adult	10	0	0		3	1				Missing	0	2								0	1	1		1	1	covering nose and mouth	1	1	with others	1	0.119201	0	0.00124499	1	0	0	0	0
314		44212.4	44133.6	314	2021-01-16 10:44:03	2020-10-29 14:59:00	DR	1	female	1	adult	12	0	0		3	1				Missing	0	2								0	1	1		1	1	covering nose and mouth	1	1	with others	1	0.119201	0	0.00124499	1	0	0	0	0
315		44212.4	44133.6	315	2021-01-16 10:44:38	2020-10-29 14:59:00	DR	1	female	1	adult	13	0	0		3	1				Missing	0	2								0	1	1		1	1	covering nose and mouth	1	1	with others	1	0.119201	0	0.00124499	1	0	0	0	0
335		44214	44142.7	335	2021-01-17 23:54:39	2020-11-07 16:16:00	DR	0	male	1	adult	14	0	0		3	1				Missing	0	3								0	1	1		6	0	not wearing one	0	1	with others	6	0.153516	0	0.00170701	0	0	0	0	0
336		44214	44142.7	336	2021-01-17 23:55:19	2020-11-07 16:16:00	DR	0	male	1	adult	12	0	0		3	1				Missing	0	3								0	1	1		1	1	covering nose and mouth	1	1	with others	1	0.119201	0	0.00124499	1	0	0	0	0
337		44214	44142.7	337	2021-01-17 23:56:41	2020-11-07 16:16:00	DR	0	male	1	adult	7	0	0		3	1				Missing	0	3								0	1	1		3	1	chin strap	0	0	by themselves	2	0.153516	0	0.00170701	0	1	0	0	0
338		44214	44142.7	338	2021-01-17 23:58:27	2020-11-07 16:16:00	DR	0	male	1	adult	12	0	0		3	1				Missing	0	3								0	1	1		3	1	chin strap	0	0	by themselves	2	0.153516	0	0.00170701	0	1	0	0	0
339		44214	44142.7	339	2021-01-18 00:00:54	2020-11-07 16:16:00	DR	0	male	1	adult	12	0	0		3	1				Missing	0	3								0	1	1		1	1	covering nose and mouth	1	1	with others	2	0.119201	0	0.00124499	0	1	0	0	0
340		44214	44142.7	340	2021-01-18 00:01:32	2020-11-07 16:16:00	DR	1	female	1	adult	13	0	0		3	1				Missing	0	3								0	1	1		1	1	covering nose and mouth	1	1	with others	1	0.119201	0	0.00124499	1	0	0	0	0
341		44214	44142.7	341	2021-01-18 00:02:32	2020-11-07 16:16:00	DR	0	male	1	adult	10	0	0		3	1				Missing	0	3								0	1	1		1	1	covering nose and mouth	1	0	by themselves	1	0.119201	0	0.00124499	1	0	0	0	0
342		44214	44142.7	342	2021-01-18 00:04:09	2020-11-07 16:16:00	DR	0	male	1	adult	25	0	0		3	1				Missing	0	3								0	1	1		1	1	covering nose and mouth	1	0	by themselves	2	0.119201	0	0.00124499	0	1	0	0	0
343		44214	44142.7	343	2021-01-18 00:05:14	2020-11-07 16:16:00	DR	0	male	1	adult	13	0	0		3	1				Missing	0	3								0	1	1		6	0	not wearing one	0	1	with others	6	0.153516	0	0.00170701	0	0	0	0	0
344		44214	44142.7	344	2021-01-18 00:06:32	2020-11-07 16:16:00	DR	0	male	1	adult	11	0	0		3	1				Missing	0	3								0	1	1		1	1	covering nose and mouth	1	1	with others	1	0.119201	0	0.00124499	1	0	0	0	0
345		44214	44142.7	345	2021-01-18 00:07:21	2020-11-07 16:16:00	DR	1	female	1	adult		0	0		3	1				Missing	0	3								0	1	1		6	0	not wearing one	0	1	with others	6	0.153516	0	0.00170701	0	0	0	0	0
346		44214	44142.7	346	2021-01-18 00:08:32	2020-11-07 16:16:00	DR	1	female	0	child	13	0	0		3	1				Missing	0	3								0	1	1		1	1	covering nose and mouth	1	1	with others	2	0.119201	0	0.00124499	0	1	0	0	0
347		44214	44142.7	347	2021-01-18 00:09:53	2020-11-07 16:16:00	DR	0	male	1	adult	13	0	0		3	1				Missing	0	3								0	1	1		2	1	covering mouth only	0	1	with others	2	0.153516	0	0.00170701	0	1	0	0	0
348		44214	44142.7	348	2021-01-18 00:10:47	2020-11-07 16:16:00	DR	0	male	1	adult	14	0	0		3	1				Missing	0	3								0	1	1		6	0	not wearing one	0	0	by themselves	6	0.153516	0	0.00170701	0	0	0	0	0
349		44214	44142.7	349	2021-01-18 00:13:49	2020-11-07 16:16:00	DR	1	female	1	adult	7	0	0		3	1				Missing	0	3								0	1	1		6	0	not wearing one	0	1	with others	6	0.153516	0	0.00170701	0	0	0	0	0
350		44214	44142.7	350	2021-01-18 00:14:47	2020-11-07 16:16:00	DR	0	male	1	adult	7	0	0		3	1				Missing	0	3								0	1	1		1	1	covering nose and mouth	1	1	with others	2	0.119201	0	0.00124499	0	1	0	0	0
351		44214	44142.7	351	2021-01-18 00:15:44	2020-11-07 16:16:00	DR	1	female	1	adult	14	0	0		3	1				Missing	0	3								0	1	1		6	0	not wearing one	0	1	with others	6	0.153516	0	0.00170701	0	0	0	0	0
352		44214	44142.7	352	2021-01-18 00:19:17	2020-11-07 16:16:00	DR	1	female	1	adult	9	0	0		3	1				Missing	0	3								0	1	1		1	1	covering nose and mouth	1	1	with others	2	0.119201	0	0.00124499	0	1	0	0	0
353		44214	44142.7	353	2021-01-18 00:19:55	2020-11-07 16:16:00	DR	0	male	1	adult	9	0	0		3	1				Missing	0	3								0	1	1		1	1	covering nose and mouth	1	1	with others	1	0.119201	0	0.00124499	1	0	0	0	0
354		44214	44142.7	354	2021-01-18 00:21:02	2020-11-07 16:16:00	DR	1	female	1	adult	8	0	0		3	1				Missing	0	3								0	1	1		1	1	covering nose and mouth	1	1	with others	2	0.119201	0	0.00124499	0	1	0	0	0
355		44214	44142.7	355	2021-01-18 00:21:28	2020-11-07 16:16:00	DR	1	female	0	child	8	0	0		3	1				Missing	0	3								0	1	1		1	1	covering nose and mouth	1	1	with others	2	0.119201	0	0.00124499	0	1	0	0	0
356		44214	44142.7	356	2021-01-18 00:21:51	2020-11-07 16:16:00	DR	1	female	1	adult	8	0	0		3	1				Missing	0	3								0	1	1		1	1	covering nose and mouth	1	1	with others	2	0.119201	0	0.00124499	0	1	0	0	0
357		44214	44142.7	357	2021-01-18 00:25:46	2020-11-07 16:16:00	DR	0	male	1	adult	9	0	0		3	1				Missing	0	3								0	1	1		1	1	covering nose and mouth	1	1	with others	2	0.119201	0	0.00124499	0	1	0	0	0
358		44214	44142.7	358	2021-01-18 00:26:07	2020-11-07 16:16:00	DR	0	male	1	adult	9	0	0		3	1				Missing	0	3								0	1	1		1	1	covering nose and mouth	1	1	with others	1	0.119201	0	0.00124499	1	0	0	0	0
359		44214	44142.7	359	2021-01-18 00:27:42	2020-11-07 16:16:00	DR	0	male	1	adult	10	0	0		3	1				Missing	0	3								0	1	1		1	1	covering nose and mouth	1	1	with others	2	0.119201	0	0.00124499	0	1	0	0	0
360		44214	44142.7	360	2021-01-18 00:29:22	2020-11-07 16:16:00	DR	0	male	1	adult	22	0	0		3	1				Missing	0	3								0	1	1		6	0	not wearing one	0	1	with others	6	0.153516	0	0.00170701	0	0	0	0	0
361		44214	44142.7	361	2021-01-18 00:31:41	2020-11-07 16:16:00	DR	0	male	1	adult	8	0	0		3	1				Missing	0	3								0	1	1		1	1	covering nose and mouth	1	1	with others	1	0.119201	0	0.00124499	1	0	0	0	0
362		44214	44142.7	362	2021-01-18 00:34:25	2020-11-07 16:16:00	DR	0	male	1	adult	14	0	0		3	1				Missing	0	3								0	1	1		1	1	covering nose and mouth	1	1	with others	2	0.119201	0	0.00124499	0	1	0	0	0
363		44214	44142.7	363	2021-01-18 00:34:53	2020-11-07 16:16:00	DR	1	female	1	adult	14	0	0		3	1				Missing	0	3								0	1	1		1	1	covering nose and mouth	1	1	with others	2	0.119201	0	0.00124499	0	1	0	0	0
364		44214	44156.5	364	2021-01-18 00:49:56	2020-11-21 12:39:00	DR	0	male	1	adult	7	0	0		3	1				Missing	0	3								0	1	1		1	1	covering nose and mouth	1	0	by themselves	2	0.119201	0	0.00124499	0	1	0	0	0
365		44214	44156.5	365	2021-01-18 00:51:29	2020-11-21 12:39:00	DR	0	male	1	adult	8	0	0		3	1				Missing	0	3								0	1	1		1	1	covering nose and mouth	1	1	with others	3	0.119201	0	0.00124499	0	0	1	0	0
366		44214	44156.5	366	2021-01-18 00:51:59	2020-11-21 12:39:00	DR	0	male	1	adult	8	0	0		3	1				Missing	0	3								0	1	1		1	1	covering nose and mouth	1	1	with others	2	0.119201	0	0.00124499	0	1	0	0	0
367		44214	44156.5	367	2021-01-18 00:52:54	2020-11-21 12:39:00	DR	1	female	1	adult	8	0	0		3	1				Missing	0	3								0	1	1		1	1	covering nose and mouth	1	1	with others	1	0.119201	0	0.00124499	1	0	0	0	0
368		44214	44156.5	368	2021-01-18 00:53:20	2020-11-21 12:39:00	DR	1	female	1	adult	8	0	0		3	1				Missing	0	3								0	1	1		1	1	covering nose and mouth	1	1	with others	1	0.119201	0	0.00124499	1	0	0	0	0
369		44214	44156.5	369	2021-01-18 00:54:39	2020-11-21 12:39:00	DR	1	female	1	adult	7	0	0		3	1				Missing	0	3								0	1	1		3	1	chin strap	0	0	by themselves	1	0.153516	0	0.00170701	1	0	0	0	0
370		44214	44156.5	370	2021-01-18 00:55:45	2020-11-21 12:39:00	DR	1	female	1	adult	10	0	0		3	1				Missing	0	3								0	1	1		1	1	covering nose and mouth	1	1	with others	2	0.119201	0	0.00124499	0	1	0	0	0
371		44214	44156.5	371	2021-01-18 00:56:37	2020-11-21 12:39:00	DR	1	female	1	adult	10	0	0		3	1				Missing	0	3								0	1	1		1	1	covering nose and mouth	1	1	with others	2	0.119201	0	0.00124499	0	1	0	0	0
372		44214	44156.5	372	2021-01-18 00:57:09	2020-11-21 12:39:00	DR	1	female	1	adult	10	0	0		3	1				Missing	0	3								0	1	1		1	1	covering nose and mouth	1	1	with others	1	0.119201	0	0.00124499	1	0	0	0	0
373		44214	44156.5	373	2021-01-18 00:58:49	2020-11-21 12:39:00	DR	0	male	1	adult	8	0	0		3	1				Missing	0	3								0	1	1		1	1	covering nose and mouth	1	1	with others	1	0.119201	0	0.00124499	1	0	0	0	0
374		44214	44156.5	374	2021-01-18 00:59:18	2020-11-21 12:39:00	DR	0	male	1	adult	8	0	0		3	1				Missing	0	3								0	1	1		1	1	covering nose and mouth	1	1	with others	1	0.119201	0	0.00124499	1	0	0	0	0
375		44214	44156.5	375	2021-01-18 01:00:47	2020-11-21 12:39:00	DR	0	male	1	adult	7	0	0		3	1				Missing	0	3								0	1	1		1	1	covering nose and mouth	1	0	by themselves	1	0.119201	0	0.00124499	1	0	0	0	0
376		44214	44156.5	376	2021-01-18 01:01:26	2020-11-21 12:39:00	DR	0	male	1	adult	10	0	0		3	1				Missing	0	3								0	1	1		1	1	covering nose and mouth	1	0	by themselves	4	0.119201	0	0.00124499	0	0	0	1	0
377		44214	44156.5	377	2021-01-18 01:06:32	2020-11-21 12:39:00	DR	1	female	1	adult	9	0	0		3	1				Missing	0	3								0	1	1		1	1	covering nose and mouth	1	1	with others	2	0.119201	0	0.00124499	0	1	0	0	0
378		44214	44156.5	378	2021-01-18 01:07:10	2020-11-21 12:39:00	DR	0	male	1	adult	10	0	0		3	1				Missing	0	3								0	1	1		3	1	chin strap	0	1	with others	4	0.153516	0	0.00170701	0	0	0	1	0
379		44214	44156.5	379	2021-01-18 01:07:49	2020-11-21 12:39:00	DR	1	female	1	adult	8	0	0		3	1				Missing	0	3								0	1	1		1	1	covering nose and mouth	1	1	with others	1	0.119201	0	0.00124499	1	0	0	0	0
380		44214	44156.5	380	2021-01-18 01:09:41	2020-11-21 12:39:00	DR	0	male	1	adult	16	0	0		3	1				Missing	0	3								0	1	1		2	1	covering mouth only	0	0	by themselves	2	0.153516	0	0.00170701	0	1	0	0	0
381		44214	44156.5	381	2021-01-18 01:11:44	2020-11-21 12:39:00	DR	1	female	1	adult	12	0	0		3	1				Missing	0	3								0	1	1		1	1	covering nose and mouth	1	1	with others	2	0.119201	0	0.00124499	0	1	0	0	0
382		44214.1	44156.5	382	2021-01-18 01:12:39	2020-11-21 12:39:00	DR	0	male	1	adult	12	0	0		3	1				Missing	0	3								0	1	1		1	1	covering nose and mouth	1	1	with others	1	0.119201	0	0.00124499	1	0	0	0	0
383		44214.1	44156.5	383	2021-01-18 01:14:54	2020-11-21 12:39:00	DR	1	female	1	adult	10	0	0		3	1				Missing	0	3								0	1	1		1	1	covering nose and mouth	1	1	with others	2	0.119201	0	0.00124499	0	1	0	0	0
384		44214.1	44156.5	384	2021-01-18 01:15:56	2020-11-21 12:39:00	DR	1	female	0	child	10	0	0		3	1				Missing	0	3								0	1	1		1	1	covering nose and mouth	1	1	with others	1	0.119201	0	0.00124499	1	0	0	0	0
385		44214.1	44135.5	385	2021-01-18 03:17:57	2020-10-31 10:49:00	DR	0	male	1	adult	12	0	0		3	1				Missing	0	2								0	1	1		1	1	covering nose and mouth	1	0	by themselves	1	0.119201	0	0.00124499	1	0	0	0	0
386		44214.1	44135.5	386	2021-01-18 03:19:35	2020-10-31 10:49:00	DR	1	female	1	adult	7	0	0		3	1				Missing	0	2								0	1	1		1	1	covering nose and mouth	1	1	with others	1	0.119201	0	0.00124499	1	0	0	0	0
387		44214.1	44135.5	387	2021-01-18 03:21:48	2020-10-31 10:49:00	DR	0	male	1	adult	14	0	0		3	1				Missing	0	2								0	1	1		1	1	covering nose and mouth	1	1	with others	1	0.119201	0	0.00124499	1	0	0	0	0
388		44214.1	44135.5	388	2021-01-18 03:22:43	2020-10-31 10:49:00	DR	1	female	1	adult	13	0	0		3	1				Missing	0	2								0	1	1		1	1	covering nose and mouth	1	1	with others	1	0.119201	0	0.00124499	1	0	0	0	0
389		44214.1	44135.5	389	2021-01-18 03:23:44	2020-10-31 10:49:00	DR	0	male	1	adult	7	0	0		3	1				Missing	0	2								0	1	1		2	1	covering mouth only	0	0	by themselves	2	0.153516	0	0.00170701	0	1	0	0	0
390		44214.1	44135.5	390	2021-01-18 03:25:32	2020-10-31 10:49:00	DR	0	male	1	adult	11	0	0		3	1				Missing	0	2								0	1	1		6	0	not wearing one	0	1	with others	6	0.153516	0	0.00170701	0	0	0	0	0
391		44214.1	44135.5	391	2021-01-18 03:27:06	2020-10-31 10:49:00	DR	1	female	1	adult	13	0	0		3	1				Missing	0	2								0	1	1		1	1	covering nose and mouth	1	1	with others	1	0.119201	0	0.00124499	1	0	0	0	0
392		44214.1	44135.5	392	2021-01-18 03:28:08	2020-10-31 10:49:00	DR	0	male	1	adult	7	0	0		3	1				Missing	0	2								0	1	1		1	1	covering nose and mouth	1	1	with others	1	0.119201	0	0.00124499	1	0	0	0	0
393		44214.1	44135.5	393	2021-01-18 03:29:29	2020-10-31 10:49:00	DR	1	female	1	adult	43	0	0		3	1				Missing	0	2								0	1	1		6	0	not wearing one	0	1	with others	6	0.153516	0	0.00170701	0	0	0	0	0
394		44214.1	44135.5	394	2021-01-18 03:30:06	2020-10-31 10:49:00	DR	1	female	1	adult	43	0	0		3	1				Missing	0	2								0	1	1		3	1	chin strap	0	1	with others	1	0.153516	0	0.00170701	1	0	0	0	0
395		44214.1	44135.5	395	2021-01-18 03:33:38	2020-10-31 10:49:00	DR	1	female	1	adult	14	0	0		3	1				Missing	0	2								0	1	1		1	1	covering nose and mouth	1	1	with others	1	0.119201	0	0.00124499	1	0	0	0	0
396		44214.1	44135.5	396	2021-01-18 03:34:33	2020-10-31 10:49:00	DR	0	male	1	adult	12	0	0		3	1				Missing	0	2								0	1	1		1	1	covering nose and mouth	1	1	with others	4	0.119201	0	0.00124499	0	0	0	1	0
397		44214.2	44135.5	397	2021-01-18 03:36:18	2020-10-31 10:49:00	DR	1	female	0	child	8	0	0		3	1				Missing	0	2								0	1	1		1	1	covering nose and mouth	1	1	with others	2	0.119201	0	0.00124499	0	1	0	0	0
398		44214.2	44135.5	398	2021-01-18 03:37:16	2020-10-31 10:49:00	DR	0	male	1	adult	8	0	0		3	1				Missing	0	2								0	1	1		6	0	not wearing one	0	1	with others	6	0.153516	0	0.00170701	0	0	0	0	0
399		44214.2	44135.5	399	2021-01-18 03:37:44	2020-10-31 10:49:00	DR	1	female	1	adult	8	0	0		3	1				Missing	0	2								0	1	1		6	0	not wearing one	0	1	with others	6	0.153516	0	0.00170701	0	0	0	0	0
400		44214.2	44135.5	400	2021-01-18 03:38:32	2020-10-31 10:49:00	DR	1	female	1	adult	10	0	0		3	1				Missing	0	2								0	1	1		1	1	covering nose and mouth	1	1	with others	1	0.119201	0	0.00124499	1	0	0	0	0
401		44214.2	44135.5	401	2021-01-18 03:39:17	2020-10-31 10:49:00	DR	1	female	1	adult	9	0	0		3	1				Missing	0	2								0	1	1		1	1	covering nose and mouth	1	1	with others	1	0.119201	0	0.00124499	1	0	0	0	0
402		44214.2	44135.5	402	2021-01-18 03:40:20	2020-10-31 10:49:00	DR	0	male	1	adult	7	0	0		3	1				Missing	0	2								0	1	1		6	0	not wearing one	0	1	with others	6	0.153516	0	0.00170701	0	0	0	0	0
403		44214.2	44135.5	403	2021-01-18 03:40:59	2020-10-31 10:49:00	DR	1	female	1	adult	7	0	0		3	1				Missing	0	2								0	1	1		6	0	not wearing one	0	1	with others	6	0.153516	0	0.00170701	0	0	0	0	0
404		44214.2	44156.5	404	2021-01-18 03:47:38	2020-11-21 12:45:00	DR	0	male	1	adult	10	0	0		3	1				Missing	0	2								0	1	1		6	0	not wearing one	0	0	by themselves	6	0.153516	0	0.00170701	0	0	0	0	0
405		44214.2	44156.5	405	2021-01-18 03:49:14	2020-11-21 12:45:00	DR	1	female	1	adult	18	0	0		3	1				Missing	0	2								0	1	1		6	0	not wearing one	0	1	with others	6	0.153516	0	0.00170701	0	0	0	0	0
406		44214.2	44156.5	406	2021-01-18 03:50:31	2020-11-21 12:45:00	DR	0	male	1	adult	15	0	0		3	1				Missing	0	2								0	1	1		6	0	not wearing one	0	1	with others	6	0.153516	0	0.00170701	0	0	0	0	0
407		44214.2	44156.5	407	2021-01-18 03:51:40	2020-11-21 12:45:00	DR	1	female	1	adult	9	0	0		3	1				Missing	0	2								0	1	1		1	1	covering nose and mouth	1	1	with others	1	0.119201	0	0.00124499	1	0	0	0	0
408		44214.2	44156.5	408	2021-01-18 03:52:10	2020-11-21 12:45:00	DR	1	female	1	adult	10	0	0		3	1				Missing	0	2								0	1	1		1	1	covering nose and mouth	1	1	with others	1	0.119201	0	0.00124499	1	0	0	0	0
409		44214.2	44156.5	409	2021-01-18 03:53:57	2020-11-21 12:45:00	DR	1	female	1	adult	19	0	0		3	1				Missing	0	2								0	1	1		1	1	covering nose and mouth	1	0	by themselves	1	0.119201	0	0.00124499	1	0	0	0	0
410		44214.2	44156.5	410	2021-01-18 03:55:46	2020-11-21 12:45:00	DR	0	male	1	adult	24	0	0		3	1				Missing	0	2								0	1	1		6	0	not wearing one	0	1	with others	6	0.153516	0	0.00170701	0	0	0	0	0
411		44214.2	44156.5	411	2021-01-18 03:57:28	2020-11-21 12:45:00	DR	0	male	1	adult	15	0	0		3	1				Missing	0	2								0	1	1		6	0	not wearing one	0	1	with others	6	0.153516	0	0.00170701	0	0	0	0	0
412		44214.2	44156.5	412	2021-01-18 03:59:15	2020-11-21 12:45:00	DR	1	female	1	adult	11	0	0		3	1				Missing	0	2								0	1	1		3	1	chin strap	0	1	with others	1	0.153516	0	0.00170701	1	0	0	0	0
413		44214.2	44156.5	413	2021-01-18 04:00:21	2020-11-21 12:45:00	DR	1	female	1	adult	16	0	0		3	1				Missing	0	2								0	1	1		1	1	covering nose and mouth	1	1	with others	1	0.119201	0	0.00124499	1	0	0	0	0
414		44214.2	44156.5	414	2021-01-18 04:02:02	2020-11-21 12:45:00	DR	0	male	1	adult	12	0	0		3	1				Missing	0	2								0	1	1		3	1	chin strap	0	0	by themselves	2	0.153516	0	0.00170701	0	1	0	0	0
415		44214.2	44156.5	415	2021-01-18 04:03:03	2020-11-21 12:45:00	DR	0	male	0	child	7	0	0		3	1				Missing	0	2								0	1	1		1	1	covering nose and mouth	1	1	with others	2	0.119201	0	0.00124499	0	1	0	0	0
416		44214.2	44156.5	416	2021-01-18 04:04:01	2020-11-21 12:45:00	DR	0	male	1	adult	10	0	0		3	1				Missing	0	2								0	1	1		1	1	covering nose and mouth	1	1	with others	2	0.119201	0	0.00124499	0	1	0	0	0
417		44214.2	44156.5	417	2021-01-18 04:04:52	2020-11-21 12:45:00	DR	0	male	1	adult	11	0	0		3	1				Missing	0	2								0	1	1		6	0	not wearing one	0	0	by themselves	6	0.153516	0	0.00170701	0	0	0	0	0
418		44214.2	44156.5	418	2021-01-18 04:13:06	2020-11-21 12:45:00	DR	0	male	1	adult	13	0	0		3	1				Missing	0	2								0	1	1		6	0	not wearing one	0	1	with others	6	0.153516	0	0.00170701	0	0	0	0	0
419		44214.2	44156.5	419	2021-01-18 04:13:28	2020-11-21 12:45:00	DR	1	female	1	adult	13	0	0		3	1				Missing	0	2								0	1	1		6	0	not wearing one	0	1	with others	6	0.153516	0	0.00170701	0	0	0	0	0
420		44214.2	44156.5	420	2021-01-18 04:14:50	2020-11-21 12:45:00	DR	0	male	1	adult	13	0	0		3	1				Missing	0	2								0	1	1		6	0	not wearing one	0	0	by themselves	6	0.153516	0	0.00170701	0	0	0	0	0
421		44214.2	44156.5	421	2021-01-18 04:15:32	2020-11-21 12:45:00	DR	0	male	1	adult	7	0	0		3	1				Missing	0	2								0	1	1		6	0	not wearing one	0	0	by themselves	6	0.153516	0	0.00170701	0	0	0	0	0
422		44214.2	44156.5	422	2021-01-18 04:17:28	2020-11-21 12:45:00	DR	0	male	1	adult	15	0	0		3	1				Missing	0	3								0	1	1		1	1	covering nose and mouth	1	1	with others	1	0.119201	0	0.00124499	1	0	0	0	0
423		44214.6	44149.4	423	2021-01-18 14:10:34	2020-11-14 09:38:00	DR	0	male	1	adult	10	0	0		3	1				Missing	0	3								0	1	1		1	1	covering nose and mouth	1	1	with others	2	0.119201	0	0.00124499	0	1	0	0	0
424		44214.6	44149.4	424	2021-01-18 14:11:31	2020-11-14 09:38:00	DR	0	male	1	adult	8	0	0		3	1				Missing	0	3								0	1	1		6	0	not wearing one	0	1	with others	6	0.153516	0	0.00170701	0	0	0	0	0
425		44214.6	44149.4	425	2021-01-18 14:12:45	2020-11-14 09:38:00	DR	0	male	1	adult	14	0	0		3	1				Missing	0	3								0	1	1		6	0	not wearing one	0	1	with others	6	0.153516	0	0.00170701	0	0	0	0	0
426		44214.6	44149.4	426	2021-01-18 14:13:43	2020-11-14 09:38:00	DR	0	male	1	adult	10	0	0		3	1				Missing	0	3								0	1	1		2	1	covering mouth only	0	0	by themselves	2	0.153516	0	0.00170701	0	1	0	0	0
427		44214.6	44149.4	427	2021-01-18 14:14:24	2020-11-14 09:38:00	DR	0	male	1	adult	10	0	0		3	1				Missing	0	3								0	1	1		1	1	covering nose and mouth	1	0	by themselves	2	0.119201	0	0.00124499	0	1	0	0	0
428		44214.6	44149.4	428	2021-01-18 14:15:10	2020-11-14 09:38:00	DR	1	female	1	adult	9	0	0		3	1				Missing	0	3								0	1	1		1	1	covering nose and mouth	1	0	by themselves	2	0.119201	0	0.00124499	0	1	0	0	0
429		44214.6	44149.4	429	2021-01-18 14:17:43	2020-11-14 09:38:00	DR	1	female	1	adult	8	0	0		3	1				Missing	0	3								0	1	1		1	1	covering nose and mouth	1	1	with others	1	0.119201	0	0.00124499	1	0	0	0	0
430		44214.6	44149.4	430	2021-01-18 14:18:24	2020-11-14 09:38:00	DR	1	female	0	child	7	0	0		3	1				Missing	0	3								0	1	1		1	1	covering nose and mouth	1	1	with others	2	0.119201	0	0.00124499	0	1	0	0	0
431		44214.6	44149.4	431	2021-01-18 14:22:05	2020-11-14 09:38:00	DR	1	female	1	adult	9	0	0		3	1				Missing	0	3								0	1	1		2	1	covering mouth only	0	0	by themselves	1	0.153516	0	0.00170701	1	0	0	0	0
432		44214.6	44149.4	432	2021-01-18 14:23:11	2020-11-14 09:38:00	DR	0	male	1	adult	11	0	0		3	1				Missing	0	3								0	1	1		1	1	covering nose and mouth	1	1	with others	4	0.119201	0	0.00124499	0	0	0	1	0
433		44214.6	44149.4	433	2021-01-18 14:23:34	2020-11-14 09:38:00	DR	1	female	1	adult	11	0	0		3	1				Missing	0	3								0	1	1		6	0	not wearing one	0	1	with others	6	0.153516	0	0.00170701	0	0	0	0	0
434		44214.6	44149.4	434	2021-01-18 14:24:28	2020-11-14 09:38:00	DR	1	female	1	adult	16	0	0		3	1				Missing	0	3								0	1	1		6	0	not wearing one	0	0	by themselves	6	0.153516	0	0.00170701	0	0	0	0	0
435		44214.6	44149.4	435	2021-01-18 14:26:32	2020-11-14 09:38:00	DR	0	male	1	adult	9	0	0		3	1				Missing	0	3								0	1	1		2	1	covering mouth only	0	1	with others	1	0.153516	0	0.00170701	1	0	0	0	0
436		44214.6	44149.4	436	2021-01-18 14:27:25	2020-11-14 09:38:00	DR	1	female	1	adult	9	0	0		3	1				Missing	0	3								0	1	1		1	1	covering nose and mouth	1	1	with others	1	0.119201	0	0.00124499	1	0	0	0	0
437		44214.6	44149.4	437	2021-01-18 14:36:31	2020-11-14 10:01:00	DR	0	male	1	adult	10	0	0		3	1				Missing	0	3								0	1	1		1	1	covering nose and mouth	1	1	with others	1	0.119201	0	0.00124499	1	0	0	0	0
438		44214.6	44149.4	438	2021-01-18 14:37:05	2020-11-14 10:01:00	DR	1	female	1	adult	10	0	0		3	1				Missing	0	3								0	1	1		1	1	covering nose and mouth	1	1	with others	1	0.119201	0	0.00124499	1	0	0	0	0
439		44214.6	44149.4	439	2021-01-18 14:38:08	2020-11-14 10:01:00	DR	1	female	1	adult	7	0	0		3	1				Missing	0	3								0	1	1		1	1	covering nose and mouth	1	1	with others	1	0.119201	0	0.00124499	1	0	0	0	0
440		44214.6	44149.4	440	2021-01-18 14:38:46	2020-11-14 10:01:00	DR	0	male	1	adult	10	0	0		3	1				Missing	0	3								0	1	1		1	1	covering nose and mouth	1	1	with others	1	0.119201	0	0.00124499	1	0	0	0	0
441		44214.6	44149.4	441	2021-01-18 14:39:54	2020-11-14 10:01:00	DR	1	female	1	adult	8	0	0		3	1				Missing	0	3								0	1	1		6	0	not wearing one	0	1	with others	6	0.153516	0	0.00170701	0	0	0	0	0
442		44214.6	44149.4	442	2021-01-18 14:40:29	2020-11-14 10:01:00	DR	0	male	1	adult	8	0	0		3	1				Missing	0	3								0	1	1		6	0	not wearing one	0	1	with others	6	0.153516	0	0.00170701	0	0	0	0	0
443		44214.6	44149.4	443	2021-01-18 14:41:49	2020-11-14 10:01:00	DR	0	male	1	adult	15	0	0		3	1				Missing	0	3								0	1	1		1	1	covering nose and mouth	1	1	with others	2	0.119201	0	0.00124499	0	1	0	0	0
444		44214.6	44149.4	444	2021-01-18 14:42:42	2020-11-14 10:01:00	DR	0	male	1	adult	13	0	0		3	1				Missing	0	3								0	1	1		1	1	covering nose and mouth	1	1	with others	2	0.119201	0	0.00124499	0	1	0	0	0
445		44214.6	44149.4	445	2021-01-18 14:43:36	2020-11-14 10:01:00	DR	1	female	1	adult	10	0	0		3	1				Missing	0	3								0	1	1		6	0	not wearing one	0	1	with others	6	0.153516	0	0.00170701	0	0	0	0	0
446		44214.6	44149.4	446	2021-01-18 14:44:23	2020-11-14 10:01:00	DR	1	female	1	adult	9	0	0		3	1				Missing	0	3								0	1	1		1	1	covering nose and mouth	1	1	with others	1	0.119201	0	0.00124499	1	0	0	0	0
447		44214.6	44149.4	447	2021-01-18 14:45:06	2020-11-14 10:01:00	DR	1	female	0	child	8	0	0		3	1				Missing	0	3								0	1	1		1	1	covering nose and mouth	1	1	with others	2	0.119201	0	0.00124499	0	1	0	0	0
448		44214.6	44149.4	448	2021-01-18 14:46:39	2020-11-14 10:01:00	DR	1	female	1	adult	9	0	0		3	1				Missing	0	3								0	1	1		1	1	covering nose and mouth	1	1	with others	1	0.119201	0	0.00124499	1	0	0	0	0
449		44214.6	44149.4	449	2021-01-18 14:47:39	2020-11-14 10:01:00	DR	0	male	1	adult	8	0	0		3	1				Missing	0	3								0	1	1		1	1	covering nose and mouth	1	0	by themselves	2	0.119201	0	0.00124499	0	1	0	0	0
450		44214.6	44149.4	450	2021-01-18 14:48:59	2020-11-14 10:01:00	DR	1	female	1	adult	14	0	0		3	1				Missing	0	3								0	1	1		1	1	covering nose and mouth	1	1	with others	1	0.119201	0	0.00124499	1	0	0	0	0
451		44214.6	44149.4	451	2021-01-18 14:49:41	2020-11-14 10:01:00	DR	1	female	1	adult	13	0	0		3	1				Missing	0	3								0	1	1		1	1	covering nose and mouth	1	1	with others	1	0.119201	0	0.00124499	1	0	0	0	0
452		44214.6	44149.4	452	2021-01-18 14:50:13	2020-11-14 10:01:00	DR	1	female	1	adult	13	0	0		3	1				Missing	0	3								0	1	1		1	1	covering nose and mouth	1	1	with others	1	0.119201	0	0.00124499	1	0	0	0	0
453		44214.6	44149.4	453	2021-01-18 14:51:49	2020-11-14 10:01:00	DR	0	male	1	adult	10	0	0		3	1				Missing	0	3								0	1	1		1	1	covering nose and mouth	1	1	with others	1	0.119201	0	0.00124499	1	0	0	0	0
454		44214.6	44149.4	454	2021-01-18 15:14:06	2020-11-14 10:21:00	DR	1	female	1	adult	8	0	0		3	1				Missing	0	3								0	1	1		3	1	chin strap	0	1	with others	1	0.153516	0	0.00170701	1	0	0	0	0
455		44214.6	44149.4	455	2021-01-18 15:14:54	2020-11-14 10:21:00	DR	1	female	1	adult	8	0	0		3	1				Missing	0	3								0	1	1		3	1	chin strap	0	1	with others	1	0.153516	0	0.00170701	1	0	0	0	0
456		44214.6	44149.4	456	2021-01-18 15:16:04	2020-11-14 10:21:00	DR	0	male	1	adult	9	0	0		3	1				Missing	0	3								0	1	1		1	1	covering nose and mouth	1	0	by themselves	1	0.119201	0	0.00124499	1	0	0	0	0
457		44214.6	44149.4	457	2021-01-18 15:17:41	2020-11-14 10:21:00	DR	0	male	1	adult	9	0	0		3	1				Missing	0	3								0	1	1		1	1	covering nose and mouth	1	1	with others	1	0.119201	0	0.00124499	1	0	0	0	0
458		44214.6	44149.4	458	2021-01-18 15:18:57	2020-11-14 10:21:00	DR	1	female	1	adult	8	0	0		3	1				Missing	0	3								0	1	1		3	1	chin strap	0	1	with others	1	0.153516	0	0.00170701	1	0	0	0	0
459		44214.6	44149.4	459	2021-01-18 15:19:33	2020-11-14 10:21:00	DR	0	male	1	adult	7	0	0		3	1				Missing	0	3								0	1	1		1	1	covering nose and mouth	1	0	by themselves	2	0.119201	0	0.00124499	0	1	0	0	0
460		44214.6	44149.4	460	2021-01-18 15:21:13	2020-11-14 10:21:00	DR	0	male	1	adult	16	0	0		3	1				Missing	0	3								0	1	1		6	0	not wearing one	0	0	by themselves	6	0.153516	0	0.00170701	0	0	0	0	0
461		44214.6	44149.4	461	2021-01-18 15:22:27	2020-11-14 10:21:00	DR	0	male	1	adult	8	0	0		3	1				Missing	0	3								0	1	1		1	1	covering nose and mouth	1	0	by themselves	1	0.119201	0	0.00124499	1	0	0	0	0
462		44214.6	44149.4	462	2021-01-18 15:24:50	2020-11-14 10:21:00	DR	0	male	1	adult	9	0	0		3	1				Missing	0	3								0	1	1		6	0	not wearing one	0	1	with others	6	0.153516	0	0.00170701	0	0	0	0	0
463		44214.6	44149.4	463	2021-01-18 15:25:34	2020-11-14 10:21:00	DR	0	male	0	child	9	0	0		3	1				Missing	0	3								0	1	1		6	0	not wearing one	0	1	with others	6	0.153516	0	0.00170701	0	0	0	0	0
464		44214.6	44149.4	464	2021-01-18 15:26:07	2020-11-14 10:21:00	DR	1	female	1	adult	8	0	0		3	1				Missing	0	3								0	1	1		6	0	not wearing one	0	1	with others	6	0.153516	0	0.00170701	0	0	0	0	0
465		44214.6	44149.4	465	2021-01-18 15:27:02	2020-11-14 10:21:00	DR	0	male	0	child	9	0	0		3	1				Missing	0	3								0	1	1		3	1	chin strap	0	1	with others	4	0.153516	0	0.00170701	0	0	0	1	0
466	5	44214.6	44149.4	466	2021-01-18 15:28:58	2020-11-14 10:21:00	DR	0	male	1	adult	7	1	1	1	1	1	1			Brief Touch	0	3		forehead			5	10		0	1	1		1	1	covering nose and mouth	1	0	by themselves	2	0.119201	0	0.0139676	0	1	0	0	0
467	8	44214.6	44149.4	467	2021-01-18 15:31:17	2020-11-14 10:21:00	DR	1	female	1	adult	10	1	1	1	1	1	1			Brief Touch	0	3		eye			8			0	1	1		1	1	covering nose and mouth	1	0	by themselves	2	0.119201	0	0.0139676	0	1	0	0	0
468		44215	44135.4	468	2021-01-18 23:50:07	2020-10-31 09:37:00	DR	1	female	1	adult	14	0	0		3	1				Missing	0	3								0	1	1		1	1	covering nose and mouth	1	1	with others	1	0.119201	0	0.00124499	1	0	0	0	0
469		44215	44135.4	469	2021-01-18 23:51:04	2020-10-31 09:37:00	DR	0	male	1	adult	12	0	0		3	1				Missing	0	3								0	1	1		1	1	covering nose and mouth	1	1	with others	2	0.119201	0	0.00124499	0	1	0	0	0
470		44215	44135.4	470	2021-01-18 23:51:54	2020-10-31 09:37:00	DR	0	male	1	adult	12	0	0		3	1				Missing	0	3								0	1	1		1	1	covering nose and mouth	1	1	with others	4	0.119201	0	0.00124499	0	0	0	1	0
471		44215	44135.4	471	2021-01-18 23:54:18	2020-10-31 09:37:00	DR	0	male	0	child	17	0	0		3	1				Missing	0	3								0	1	1		1	1	covering nose and mouth	1	0	by themselves	2	0.119201	0	0.00124499	0	1	0	0	0
472		44215	44135.4	472	2021-01-18 23:55:37	2020-10-31 09:37:00	DR	0	male	1	adult	7	0	0		3	1				Missing	0	3								0	1	1		1	1	covering nose and mouth	1	0	by themselves	3	0.119201	0	0.00124499	0	0	1	0	0
473		44215	44135.4	473	2021-01-18 23:56:46	2020-10-31 09:37:00	DR	1	female	1	adult	11	0	0		3	1				Missing	0	3								0	1	1		1	1	covering nose and mouth	1	1	with others	2	0.119201	0	0.00124499	0	1	0	0	0
474		44215	44135.4	474	2021-01-18 23:58:03	2020-10-31 09:37:00	DR	1	female	1	adult	11	0	0		3	1				Missing	0	3								0	1	1		1	1	covering nose and mouth	1	1	with others	2	0.119201	0	0.00124499	0	1	0	0	0
475		44215	44135.4	475	2021-01-18 23:58:58	2020-10-31 09:37:00	DR	1	female	1	adult	10	0	0		3	1				Missing	0	3								0	1	1		6	0	not wearing one	0	0	by themselves	6	0.153516	0	0.00170701	0	0	0	0	0
476		44215	44135.4	476	2021-01-19 00:00:14	2020-10-31 09:37:00	DR	1	female	1	adult	10	0	0		3	1				Missing	0	3								0	1	1		1	1	covering nose and mouth	1	0	by themselves	1	0.119201	0	0.00124499	1	0	0	0	0
477		44215	44135.4	477	2021-01-19 00:03:27	2020-10-31 09:37:00	DR	1	female	1	adult	14	0	0		3	1				Missing	0	3								0	1	1		1	1	covering nose and mouth	1	1	with others	1	0.119201	0	0.00124499	1	0	0	0	0
478		44215	44135.4	478	2021-01-19 00:05:29	2020-10-31 09:37:00	DR	0	male	1	adult	56	0	0		3	1				Missing	0	3								0	1	1		1	1	covering nose and mouth	1	1	with others	2	0.119201	0	0.00124499	0	1	0	0	0
479	5	44215	44135.5	479	2021-01-19 00:25:45	2020-10-31 10:49:00	DR	1	female	1	adult	8	1	2	2	2	2	1	2		Missing	0	3		nose	forehead		5	10		0	1	1		1	1	covering nose and mouth	1	1	with others	1	0.119201	0	0.0139676	1	0	0	0	0
480	7	44215	44135.5	480	2021-01-19 00:27:49	2020-10-31 10:49:00	DR	1	female	1	adult	8	1	1	1	1	1	1			Brief Touch	0	2		nose			7			0	1	1		6	0	not wearing one	0	1	with others	6	0.153516	0	0.0131919	0	0	0	0	0
481	10	44215	44135.5	481	2021-01-19 00:28:34	2020-10-31 10:49:00	DR	1	female	1	adult	8	1	1	1	1	1	1			Brief Touch	0	2		forehead			10	10		0	1	1		1	1	covering nose and mouth	1	1	with others	1	0.119201	0	0.0139676	1	0	0	0	0
482	1	44215	44135.5	482	2021-01-19 00:30:43	2020-10-31 10:49:00	DR	1	female	1	adult	8	1	1	1	1	1				Missing	0	2		mouth			1			1	2	4	Drinking from a cup	6	0	not wearing one	0	1	with others	6	0.463372	0	0.00474485	0	0	0	0	0
483	10	44215	44135.5	483	2021-01-19 00:33:40	2020-10-31 10:49:00	DR	1	female	1	adult	15	1	1	1	1	1	1			Brief Touch	0	2		forehead			10			0	1	1		1	1	covering nose and mouth	1	1	with others	1	0.119201	0	0.0139676	1	0	0	0	0
484	1	44215	44135.5	484	2021-01-19 00:35:31	2020-10-31 10:49:00	DR	1	female	1	adult	7	1	1	1	1	1	2			Long Touch	1	2		mask	nose		1	7		0	1	1		1	1	covering nose and mouth	1	1	with others	1	0.119201	0	0.0139676	1	0	0	0	0
485	5	44215	44135.5	485	2021-01-19 00:39:02	2020-10-31 10:49:00	DR	1	female	1	adult	34	1	1	1	1	1	1			Brief Touch	0	2		forehead			10			0	1	1		3	1	chin strap	0	1	with others	1	0.153516	0	0.0131919	1	0	0	0	0
486	5	44215	44135.5	486	2021-01-19 00:40:35	2020-10-31 10:49:00	DR	1	female	1	adult	34	1	2	2	2	2	1	2		Brief Touch	0	2		forehead	forehead		5	10		0	1	1		6	0	not wearing one	0	1	with others	6	0.153516	0	0.0131919	0	0	0	0	0
487	3	44215	44135.5	487	2021-01-19 00:43:56	2020-10-31 10:49:00	DR	0	male	1	adult	15	1	1	1	1	1	1			Brief Touch	0	2		nose			3			0	1	1		6	0	not wearing one	0	1	with others	6	0.153516	0	0.0131919	0	0	0	0	0
488		44215	44156.5	488	2021-01-19 01:11:45	2020-11-21 12:50:00	DR	0	male	1	adult	7	0	0		3	1				Missing	0	3								0	1	1		1	1	covering nose and mouth	1	0	by themselves	2	0.119201	0	0.00124499	0	1	0	0	0
489		44215.1	44156.5	489	2021-01-19 01:18:31	2020-11-21 12:50:00	DR	0	male	1	adult	12	0	0		3	1				Missing	0	3								0	1	1		1	1	covering nose and mouth	1	1	with others	2	0.119201	0	0.00124499	0	1	0	0	0
490		44215.1	44156.5	490	2021-01-19 01:19:23	2020-11-21 12:50:00	DR	1	female	1	adult	12	0	0		3	1				Missing	0	3								0	1	1		1	1	covering nose and mouth	1	1	with others	1	0.119201	0	0.00124499	1	0	0	0	0
491		44215.1	44156.5	491	2021-01-19 01:20:12	2020-11-21 12:50:00	DR	1	female	1	adult	13	0	0		3	1				Missing	0	3								0	1	1		1	1	covering nose and mouth	1	1	with others	3	0.119201	0	0.00124499	0	0	1	0	0
492		44215.1	44156.5	492	2021-01-19 01:20:36	2020-11-21 12:50:00	DR	1	female	1	adult	13	0	0		3	1				Missing	0	3								0	1	1		1	1	covering nose and mouth	1	1	with others	1	0.119201	0	0.00124499	1	0	0	0	0
493		44215.1	44156.5	493	2021-01-19 01:21:55	2020-11-21 12:50:00	DR	0	male	1	adult	12	0	0		3	1				Missing	0	3								0	1	1		2	1	covering mouth only	0	1	with others	2	0.153516	0	0.00170701	0	1	0	0	0
494		44215.1	44156.5	494	2021-01-19 01:22:24	2020-11-21 12:50:00	DR	1	female	1	adult	12	0	0		3	1				Missing	0	3								0	1	1		1	1	covering nose and mouth	1	1	with others	2	0.119201	0	0.00124499	0	1	0	0	0
495		44215.1	44156.5	495	2021-01-19 01:25:06	2020-11-21 12:50:00	DR	1	female	1	adult	8	0	0		3	1				Missing	0	3								0	1	1		1	1	covering nose and mouth	1	1	with others	2	0.119201	0	0.00124499	0	1	0	0	0
496		44215.1	44156.5	496	2021-01-19 01:25:44	2020-11-21 12:50:00	DR	0	male	1	adult	8	0	0		3	1				Missing	0	3								0	1	1		1	1	covering nose and mouth	1	1	with others	2	0.119201	0	0.00124499	0	1	0	0	0
497	1	44215.1	44156.5	497	2021-01-19 01:27:40	2020-11-21 12:50:00	DR	0	male	1	adult	19	1	1	1	1	1	1			Brief Touch	0	3		mask			1			0	1	1		1	1	covering nose and mouth	1	1	with others	1	0.119201	0	0.0139676	1	0	0	0	0
498		44215.1	44156.5	498	2021-01-19 01:28:08	2020-11-21 12:50:00	DR	1	female	1	adult	19	0	0		3	1				Missing	0	3								0	1	1		1	1	covering nose and mouth	1	1	with others	1	0.119201	0	0.00124499	1	0	0	0	0
499		44215.1	44156.5	499	2021-01-19 01:29:52	2020-11-21 12:50:00	DR	1	female	1	adult	14	0	0		3	1				Missing	0	3								0	1	1		1	1	covering nose and mouth	1	1	with others	1	0.119201	0	0.00124499	1	0	0	0	0
500		44215.1	44156.5	500	2021-01-19 01:30:30	2020-11-21 12:50:00	DR	0	male	1	adult	12	0	0		3	1				Missing	0	3								0	1	1		1	1	covering nose and mouth	1	1	with others	1	0.119201	0	0.00124499	1	0	0	0	0
501		44215.1	44156.5	501	2021-01-19 01:32:04	2020-11-21 12:50:00	DR	0	male	1	adult	12	1	1	1	1	1	1			Brief Touch	0	3		mask	nose					0	1	1		1	1	covering nose and mouth	1	1	with others	1	0.119201	0	0.0139676	1	0	0	0	0
502		44215.1	44156.5	502	2021-01-19 01:33:03	2020-11-21 12:50:00	DR	1	female	1	adult	12	0	0		3	1				Missing	0	3								0	1	1		1	1	covering nose and mouth	1	1	with others	1	0.119201	0	0.00124499	1	0	0	0	0
503		44215.1	44156.5	503	2021-01-19 01:36:36	2020-11-21 12:50:00	DR	1	female	1	adult	20	0	0		3	1				Missing	0	3								0	1	1		1	1	covering nose and mouth	1	1	with others	2	0.119201	0	0.00124499	0	1	0	0	0
504		44215.1	44156.5	504	2021-01-19 01:37:04	2020-11-21 12:50:00	DR	0	male	1	adult	20	0	0		3	1				Missing	0	3								0	1	1		1	1	covering nose and mouth	1	1	with others	3	0.119201	0	0.00124499	0	0	1	0	0
505		44215.1	44156.5	505	2021-01-19 01:39:01	2020-11-21 12:50:00	DR	1	female	1	adult	29	1	1	1	1	1	1			Brief Touch	0	3		mouth						1	2	2	Eating	6	0	not wearing one	0	1	with others	6	0.463372	0	0.00474485	0	0	0	0	0
506	1	44215.1	44156.5	506	2021-01-19 01:40:33	2020-11-21 12:50:00	DR	0	male	1	adult	29	1	1	1	1	1	1			Brief Touch	0	3		mouth			1			1	2	2	Eating	3	1	chin strap	0	1	with others	1	0.463372	0	0.00474485	1	0	0	0	0
507		44215.1	44156.5	507	2021-01-19 01:41:45	2020-11-21 12:50:00	DR	1	female	1	adult	7	0	0		3	1				Missing	0	3								0	1	1		2	1	covering mouth only	0	1	with others	1	0.153516	0	0.00170701	1	0	0	0	0
508		44215.1	44156.5	508	2021-01-19 01:43:14	2020-11-21 12:50:00	DR	0	male	1	adult	8	0	0		3	1				Missing	0	3								0	1	1		6	0	not wearing one	0	0	by themselves	6	0.153516	0	0.00170701	0	0	0	0	0
509		44215.1	44156.5	509	2021-01-19 01:44:25	2020-11-21 12:50:00	DR	0	male	1	adult	11	0	0		3	1				Missing	0	3								0	1	1		1	1	covering nose and mouth	1	0	by themselves	2	0.119201	0	0.00124499	0	1	0	0	0
[truncated: 6 more columns]
